# Supplementary material for: Secretory kinase FAM20C triggers adipocyte dysfunction, inciting insulin resistance and inflammation in obesity
Source: J Clin Invest. 2025 Oct 28;136(1):e191075. doi: 10.1172/JCI191075 (PMC12721910; doi:10.1172/JCI191075)
Supplement: Supporting data values [file jci-136-191075-s260.xlsx]

## Sheet: Fig. 1B
	gene	baseMean	log2FoldChange	lfcSE	stat	pvalue	padj
1	BC024686 54161	1164.08	0.198079	0.184107	1.07589	0.281975	0.720769
2	NM_013477 11972	2247.55	0.225115	0.179095	1.25696	0.208769	0.653069
3	NM_020585 57437	2040.85	-0.00723476	0.16172	-0.0447363	0.964318	0.994217
4	NM_133900 100678	972.945	-0.694904	0.419775	-1.65542	0.0978391	0.493396
5	NM_021789 60409	1088.1	0.563483	0.214151	2.63124	0.00850747	0.154761
6	BC008256 13481	476.43	0.0840213	0.256792	0.327196	0.74352	0.94065
7	NM_011186 19173	2251.13	-0.107831	0.197016	-0.54732	0.584159	0.889531
8	NM_026819 52585	406.619	0.285842	0.215977	1.32348	0.185675	0.625517
9	BC008595 19042	2201.5	0.24673	0.219713	1.12296	0.261453	0.703777
10	NM_025498 66340	2249.36	-0.0656172	0.199395	-0.329082	0.742094	0.939832
11	NM_008569 17222	853.24	0.0142033	0.206835	0.0686699	0.945252	0.990675
12	NM_053164 94067	753.394	0.0823834	0.181243	0.454548	0.649435	0.910406
13	NM_023045 65246	284.85	-0.0895063	0.197929	-0.452214	0.651115	0.91112
14	BC016526 18107	2644.3	-0.0345571	0.207535	-0.166513	0.867754	0.974338
15	AV168389 11793	335.217	0.272625	0.21089	1.29274	0.196102	0.638248
16	NM_133767 76784	489.563	-0.0303468	0.22739	-0.133457	0.893832	0.980598
17	AV339290 68365	1284.82	-0.0142553	0.175703	-0.0811329	0.935336	0.989409
18	BM212050 19156	8371.05	0.238134	0.173404	1.37329	0.169661	0.606659
19	NM_025985 67128	1353.37	0.0658291	0.164946	0.399095	0.689823	0.925511
20	BC007473 72739	647.28	-0.674688	0.194025	-3.47732	0.000506451	0.0281081
21	NM_053161 94064	2030.54	0.209617	0.202128	1.03705	0.299712	0.733615
22	BQ176806 13383	1222.88	-0.229091	0.215009	-1.06549	0.286654	0.723852
23	BI653492 12330	4007.54	-0.522441	0.331383	-1.57655	0.114899	0.527302
24	AW545361 67819	1385.77	0.179063	0.196844	0.909669	0.362997	0.778089
25	AK004541 22375	307.974	-1.64468	1.045	-1.57384	NA	NA
26	BC005762 26440	3459	-0.0686442	0.21158	-0.324435	0.745608	0.940994
27	BC005549 20224	2921.8	0.15838	0.169994	0.931676	0.351504	0.771144
28	BG069656 23881	895.586	-0.236185	0.260622	-0.906233	0.364812	0.778942
29	BC011152 105348	458.499	-0.566903	0.514777	-1.10126	0.270784	0.711718
30	BC003350 209318	1736.32	-0.30344	0.244807	-1.2395	0.215159	0.66005
31	BC011111 67437	3314.66	-0.060422	0.262903	-0.229826	0.818227	0.964325
32	BC025918 65019	9847.38	-0.211092	0.241233	-0.875054	0.381545	0.786649
33	BC013702 13016	1931.95	-0.017909	0.172958	-0.103545	0.91753	0.985267
34	BM248615 59026	975.781	-0.311775	0.169979	-1.8342	0.0666239	0.415946
35	AF320340 321022	1911.31	0.13659	0.16027	0.852254	0.394073	0.794464
36	AK018610 66818	599.198	-0.00686497	0.269915	-0.0254338	0.979709	0.996326
37	BQ175820 12847	3296.54	-0.141192	0.199471	-0.707834	0.479048	0.843307
38	AI036318 99152	1349.06	0.130319	0.183544	0.710019	0.477693	0.842126
39	D50523 544752	973.512	-0.267386	0.185494	-1.44148	0.149448	0.579151
40	BM948896 107338	212.183	0.105464	0.236479	0.445976	0.655614	0.912649
41	BM123013 231430	491.184	-0.0225465	0.250303	-0.0900769	0.928226	0.987947
42	BC025221 211673	1490.28	-0.212254	0.227072	-0.934744	0.34992	0.770018
43	AJ250693 360216	364.125	-0.160239	0.235364	-0.680814	0.495989	0.850288
44	U46690 27225	883.466	-0.206111	0.186096	-1.10756	0.268053	0.709391
45	BC027564 66618	1210.1	0.0121703	0.213336	0.0570474	0.954507	0.99261
46	AK010497 68366	288.309	0.177864	0.230051	0.773152	0.439433	0.821063
47	AA208652 57294	6620	-0.466334	0.31034	-1.50266	0.132927	0.555829
48	BI735988 66743	179.874	-0.234381	0.260408	-0.900054	0.368092	0.780108
49	BI152383 50724	840.24	0.0516664	0.172905	0.298814	0.765082	0.946978
50	BE134617 74252	624.328	0.2053	0.183619	1.11808	0.263534	0.705626
51	AK011037 66591	160.903	-0.0513274	0.232383	-0.220874	0.825191	0.96538
52	AK004750 74763	1115.31	0.110456	0.252848	0.436849	0.662221	0.915275
53	AK003213 66201	579.061	-0.0883309	0.210203	-0.420218	0.674326	0.91985
54	BQ176989 217869	3802.17	-0.0998478	0.167883	-0.594746	0.552013	0.876656
55	AV000235 12540	3224.46	0.393574	0.227004	1.73377	0.0829588	0.459508
56	AA866997 106298	418.884	0.0419683	0.234876	0.178682	0.858187	0.971617
57	AW536361 81702	1371.29	0.090315	0.176088	0.512897	0.608024	0.897282
58	AV017766 246703	1241.88	-0.14168	0.18871	-0.750781	0.452785	0.828374
59	BG806432 54196	595.547	-0.577872	0.221644	-2.60721	0.00912829	0.160249
60	BQ174223 18607	2049.17	0.0226567	0.18076	0.125342	0.900253	0.98169
61	BG972112 269061	514.853	-0.292526	0.176784	-1.6547	0.0979845	0.493694
62	W08638 52477	419.656	-0.435813	0.199095	-2.18897	0.0285989	0.286792
63	BG071718 193742	945.748	-0.0498329	0.178358	-0.279397	0.77994	0.951203
64	BI080296 68512	1197.09	0.365179	0.175646	2.07906	0.0376118	0.325912
65	NM_009005 19349	3271.27	0.140131	0.159975	0.875956	0.381054	0.786549
66	NM_015735 13194	1734.29	0.236635	0.177281	1.3348	0.181942	0.621689
67	NM_020031 56612	2238.06	-0.361621	0.306345	-1.18044	0.237825	0.685656
68	NM_019437 54391	2250.76	-0.180383	0.176618	-1.02131	0.307106	0.73972
69	NM_025334 66073	728.284	0.15921	0.207707	0.766512	0.443372	0.823416
70	NM_133693 68035	828.802	-0.0494051	0.189145	-0.261202	0.793937	0.95528
71	NM_008950 19184	1250.57	0.0461082	0.204141	0.225865	0.821307	0.964665
72	NM_011626 21982	1198.13	0.392185	0.218289	1.79663	0.0723939	0.431396
73	BC016485 11993	583.272	0.0773435	0.184863	0.418382	0.675668	0.920587
74	NM_010412 15184	578.334	-0.0422855	0.213243	-0.198298	0.842812	0.96915
75	BC022974 14976	820.348	0.0836247	0.195481	0.427789	0.668804	0.918012
76	NM_007834 13185	682.186	0.141003	0.215849	0.653249	0.513596	0.859473
77	AF363690 71722	1053.14	-0.362735	0.221087	-1.64069	0.100862	0.499858
78	C80812 66878	2462.28	0.252475	0.191627	1.31753	0.18766	0.627724
79	NM_021608 59288	735.676	0.486704	0.200581	2.42647	0.0152465	0.211051
80	NM_017475 54170	2210.28	0.208817	0.251294	0.830968	0.405992	0.802413
81	BC019504 213773	163.113	0.107437	0.224764	0.478	0.63265	0.904743
82	BC020024 15441	2211.23	-0.264515	0.173521	-1.5244	0.127409	0.549394
83	BC016084 407819	3812.77	0.211143	0.183898	1.14815	0.250907	0.695804
84	BC005632 216169	869.788	0.265998	0.186518	1.42613	0.153831	0.584941
85	BC024419 69833	1115.93	0.0747047	0.164311	0.454654	0.649358	0.910406
86	BC019372 66589 /// 666853	872.748	0.184734	0.176957	1.04395	0.296509	0.731269
87	BB667523 20615	846.59	0.162258	0.191433	0.847598	0.396662	0.796048
88	BM948896 107338	232.335	0.0816671	0.203419	0.401472	0.688073	0.924665
89	BM118442 72313	854.865	-0.271418	0.20595	-1.31788	0.187543	0.627479
90	BC028547 68576	1287.82	0.146648	0.191414	0.766129	0.4436	0.823576
91	BC027632 11927	2551.47	-0.105656	0.277994	-0.380065	0.703897	0.929618
92	AV021593 68836	1702.45	-0.302184	0.270676	-1.11641	0.264248	0.705776
93	AV021593 68836	2045.36	-0.401397	0.279351	-1.43689	0.150748	0.580009
94	BE853401	1268.26	0.0201179	0.227105	0.0885839	0.929413	0.988244
95	AK003350 70579	2777.7	-0.182135	0.198812	-0.916114	0.359607	0.776133
96	BI080136 68693	480.356	-0.0425956	0.216587	-0.196667	0.844088	0.969367
97	BQ175529 20333	646.587	0.0235517	0.298596	0.0788748	0.937132	0.989409
98	BB350365 228994	664.275	-0.120357	0.226997	-0.530216	0.595962	0.892931
99	AV054417 67615	2937.9	0.220429	0.185763	1.18662	0.235379	0.682805
100	NM_008395 16396	696.478	0.00440384	0.186482	0.0236154	0.981159	0.996326
101	NM_031392 83669	619.512	-0.0921141	0.226836	-0.406082	0.684682	0.923365
102	BF118393 17975	2372.3	-0.183042	0.190269	-0.962014	0.336042	0.760426
103	BF118393 17975	308.155	-0.295715	0.207018	-1.42845	0.153162	0.583758
104	BF118393 17975	577.223	0.000668718	0.269892	0.00247773	0.998023	0.999456
105	NM_021448 58523	124.435	-0.50718	0.241849	-2.0971	0.0359848	0.318917
106	BC003785 245688	3064.29	-0.77127	0.385517	-2.00061	0.0454342	0.356512
107	NM_007437 11671	291.168	0.114787	0.30913	0.371324	0.710397	0.930911
108	NM_018874 18946	8.08721	-0.650563	0.964478	-0.674524	0.499979	NA
109	NM_019768 56397	4039.26	-0.439921	0.395661	-1.11186	0.266197	0.708038
110	NM_013798 11465	10593.1	0.0598012	0.176992	0.337875	0.735458	0.937686
111	NM_026139 67416	231.268	-0.769197	0.538616	-1.4281	0.153264	0.583968
112	NM_133354 170930 /// 672381 /// 675440	8425.79	-0.0505537	0.179522	-0.281602	0.778249	0.950519
113	NM_133354 170930	6773.7	-0.117127	0.183071	-0.63979	0.522309	0.863904
114	BI654068 65114	2790.19	0.124128	0.216484	0.573382	0.566386	0.882208
115	BI654068 65114	193.589	-0.0985489	0.335872	-0.293412	0.769207	0.947934
116	NM_009840 12469	993.655	0.00320372	0.186365	0.0171906	0.986285	0.997444
117	NM_025973 109820	7.09815	0.365778	0.84482	0.432966	0.66504	NA
118	NM_008060 14376	1238.68	-0.307969	0.207458	-1.48448	0.137681	0.562956
119	BF158817 79560	492.101	-0.133317	0.190551	-0.699643	0.484151	0.845085
120	BF158817 665689 /// 79560	126.785	-0.317144	0.294907	-1.0754	0.282194	0.720833
121	BF158817 79560	141.43	-0.0202152	0.245225	-0.0824352	0.934301	0.9894
122	NM_030564 80751	392.187	-0.470331	0.310518	-1.51466	0.129857	0.55199
123	NM_019705 24105	526.858	-0.127293	0.243126	-0.523567	0.60058	0.894382
124	NM_134021 103711	419.604	-0.437392	0.264862	-1.65139	0.0986582	0.495159
125	BM228780 20729	1120.43	-0.209009	0.193971	-1.07753	0.281244	0.720506
126	BM228780 20729	163.722	0.155235	0.229395	0.676716	0.498586	0.852209
127	NM_011873 23994	5356.57	-0.267465	0.224697	-1.19034	0.233913	0.682054
128	BF225985 12305	286.404	0.92456	0.234378	3.94474	7.98859e-05	0.00752827
129	BF225985 12305	45.9247	0.882177	0.396917	2.22257	0.0262447	0.274804
130	NM_021714 60321	673.15	-0.237943	0.201592	-1.18032	0.237874	0.685656
131	M63801 14609	1656.85	-0.95296	0.341801	-2.78805	0.00530258	0.118098
132	M63801 14609	35.5068	-0.170304	0.380712	-0.447331	0.654636	0.912456
133	NM_009196 20501	1488.31	0.347362	0.232193	1.496	0.134653	0.559077
134	AF010586 20312	43.3044	-1.18791	0.492262	-2.41317	0.0158145	0.214411
135	AF010586 20312	6.84506	1.3066	1.01728	1.2844	0.199002	NA
136	NM_025469 109791	38.2675	-0.113362	0.411138	-0.275728	0.782757	0.952187
137	NM_008872 18791	230.814	0.341717	0.263585	1.29642	0.194831	0.637053
138	AK011528 20382	236.578	0.354455	0.243891	1.45333	0.146131	0.574542
139	NM_009411 21984	12.2023	-0.777994	0.644523	-1.20708	0.227399	NA
140	NM_009411 21984	18.4175	0.684823	0.499951	1.36978	0.170756	NA
141	BB702754 18140	68.8448	0.445525	0.39061	1.14059	0.254042	0.698069
142	BB702754 18140	20.9932	-0.228719	0.521939	-0.43821	0.661234	NA
143	NM_010354 227753	16938.6	0.078333	0.164496	0.476199	0.633933	0.905392
144	NM_007466 11800	726.626	-0.142469	0.174843	-0.814841	0.415163	0.807263
145	NM_007509 11966	1087.05	0.359664	0.186944	1.92392	0.0543652	0.382407
146	NM_009054 19720	6.44059	0.669349	0.979412	0.683419	0.494342	NA
147	NM_007638 12468	1892.92	-0.0839795	0.179985	-0.46659	0.640793	0.907631
148	NM_007638 12468	985.685	0.00403873	0.187122	0.0215833	0.98278	0.996678
149	NM_013472 11749	1298.25	1.02742	0.370549	2.77269	0.00555949	0.120865
150	BC006606 51792	571.361	0.280789	0.216649	1.29605	0.194958	0.637236
151	NM_023144 53610	1567.72	-0.2353	0.203529	-1.1561	0.247639	0.692686
152	NM_009145 20320	3386.29	0.338746	0.178957	1.89289	0.0583728	0.39343
153	BG060909 20250	6313.49	0.282994	0.36675	0.771624	0.440337	0.821709
154	BG060909 20250	603.374	0.462948	0.494377	0.936427	0.349054	0.769114
155	BG060909 20250	61.2179	0.548803	0.337665	1.62529	0.104101	0.50701
156	NM_024249 104318	562.202	-0.271301	0.189027	-1.43525	0.151216	0.580679
157	NM_133826 108664	1356.49	0.100266	0.196674	0.509808	0.610186	0.897823
158	BF658806 28146	1953.47	-0.177038	0.285694	-0.619678	0.53547	0.869321
159	BF658806 28146	1133.04	0.269461	0.226489	1.18973	0.234152	0.682221
160	NM_133815 98386	829.311	-0.175923	0.18358	-0.958288	0.337917	0.762105
161	NM_011959 26429	366.203	0.145904	0.211654	0.68935	0.490603	0.847744
162	NM_134101 21762	2369.34	-0.0627862	0.166419	-0.377277	0.705968	0.929846
163	NM_007429 11609	12.193	-3.02214	1.00023	-3.02146	0.00251561	NA
164	NM_009093 20090 /// 629957 /// 637599	14261.6	-0.0137191	0.187999	-0.072974	0.941827	0.99008
165	NM_026268 67603	445.871	-0.424456	0.251403	-1.68835	0.0913445	0.479182
166	NM_008865 18776	23.5898	0.123159	0.483224	0.25487	0.798824	NA
167	NM_019698 56454	46.1907	-0.409865	0.367606	-1.11496	0.264869	0.706584
168	BC010754 16612	9.06079	-1.66612	0.756982	-2.201	0.027736	NA
169	AK005203 56442	2999.13	0.296938	0.186478	1.59235	0.111307	0.520831
170	NM_008722 18148	3303.39	-0.284717	0.273846	-1.0397	0.298479	0.732736
171	NM_134255 68801	2519.29	-0.0195652	0.200773	-0.0974496	0.922369	0.986568
172	NM_010064 13427	1699.66	0.100067	0.199899	0.500586	0.616662	0.900027
173	NM_019988 56716	149.75	0.0733741	0.348327	0.210647	0.833162	0.966859
174	NM_019988 56716	23.7976	0.0780343	0.459788	0.169718	0.865232	NA
175	AV336547 20983	4.96007	-0.371243	0.865207	-0.429081	0.667865	NA
176	AV336547 20983	18.5771	0.0698011	0.49749	0.140306	0.888418	NA
177	NM_013580 16833	20.1166	-2.14314	1.01814	-2.10495	0.0352958	NA
178	NM_013580 16833	34.1061	-2.99001	1.78109	-1.67875	NA	NA
179	NM_008864 18775	26.0996	0.263183	0.470805	0.559007	0.576157	NA
180	BC010581 16765	845.372	0.520058	0.407916	1.27491	0.20234	0.645301
181	NM_009025 19414	911.388	-0.0860108	0.291141	-0.295427	0.767668	0.947677
182	M33934 23918	633.911	-0.370043	0.268396	-1.37872	0.167981	0.604083
183	M33934 23918	736.35	-0.305394	0.254658	-1.19923	0.230438	0.677971
184	NM_054046 23854	192.615	0.113359	0.254451	0.445505	0.655955	0.912903
185	BB815530 17311	62.9919	0.0224077	0.297475	0.0753266	0.939955	0.989751
186	BB815530 17311	1141.98	-0.0325516	0.27657	-0.117698	0.906307	0.983391
187	BG064842 13723	305.511	-0.939517	1.03322	-0.909306	NA	NA
188	BG064842 13723	210.283	-2.52179	1.38923	-1.81524	NA	NA
189	BB858329 56347	2034.25	-0.134939	0.168942	-0.798732	0.424446	0.81331
190	BB858329 56347	2582.29	-0.127637	0.183953	-0.693855	0.487773	0.846569
191	NM_010655 16647 /// 670551 /// 671639	765.122	0.585644	0.19689	2.97447	0.00293496	0.0839874
192	BB762957 22178	10.2837	0.50495	0.728147	0.693473	0.488013	NA
193	BB762957 22178	4.49676	-0.0872203	0.979501	-0.0890457	0.929046	NA
194	NM_013507 13690	7266.58	0.0730996	0.167157	0.437312	0.661885	0.915142
195	NM_007563 12183	167.328	-0.287916	0.260969	-1.10326	0.269915	0.711012
196	NM_007563 12183	228.286	-0.371238	0.260023	-1.42771	0.153375	0.584162
197	NM_133952 101869	114.445	-0.0555614	0.270929	-0.205077	0.837512	0.967422
198	NM_009837 12464	2135.15	-0.0752103	0.176807	-0.42538	0.67056	0.918564
199	NM_009837 12464	16.4923	-0.745995	0.531532	-1.40348	0.160474	NA
200	NM_011588 21849	667.905	-0.417197	0.239946	-1.73871	0.0820851	0.456671
201	NM_007594 12321	3358.43	0.518538	0.16441	3.15393	0.00161089	0.0584751
202	NM_009369 21810	292.83	0.765324	0.242367	3.15771	0.00159015	0.0581006
203	NM_021510 59013	2348.11	-0.566682	0.17118	-3.31045	0.000931469	0.0415228
204	NM_016860 54130	1155.7	0.151769	0.187114	0.811107	0.417304	0.808324
205	NM_011896 24063	264.555	-0.484544	0.285666	-1.69619	0.0898497	0.477219
206	NM_019643 109163	20.7331	0.176602	0.474119	0.372485	0.709532	NA
207	NM_013765 27370	5934.22	-0.490669	0.346681	-1.41533	0.156971	0.589205
208	NM_009468 22240	140.188	1.12134	0.246728	4.54485	5.49731e-06	0.000969772
209	BB758819 20133	268.513	-0.436185	0.388127	-1.12382	0.261089	0.70305
210	BC012413 67186	14258	-0.0952939	0.156234	-0.609943	0.5419	0.872195
211	NM_010684 16783	8045.95	-0.0440514	0.202623	-0.217406	0.827892	0.96597
212	BC010224 66092	3294.05	0.31708	0.218171	1.45335	0.146126	0.574542
213	BC010224 66092	3653.04	0.262107	0.200862	1.30491	0.191925	0.634146
214	NM_026419 67868	10.8578	-0.114665	0.738342	-0.155301	0.876584	NA
215	NM_026419 67868	86.0206	0.137788	0.299753	0.459671	0.645752	0.910021
216	NM_007694 12653	19.7306	0.227918	0.499937	0.455894	0.648466	NA
217	AB043953 27387	107.455	-0.27506	0.43176	-0.637068	0.524081	0.864996
218	NM_019678 21787	2718.42	0.242063	0.211502	1.1445	0.252417	0.696495
219	NM_008231 15191	1535.75	-0.0545911	0.163286	-0.334329	0.738131	0.938455
220	NM_011631 22027	4939.46	-0.402877	0.340432	-1.18343	0.236639	0.683802
221	NM_011863 23971	1260.19	-0.386885	0.287795	-1.34431	0.178849	0.617373
222	NM_019879 56451	2221.94	-0.00469564	0.18456	-0.0254424	0.979702	0.996326
223	NM_009163 20397	690.714	-0.382869	0.234518	-1.63258	0.102557	0.503921
224	NM_009163 20397	10.1153	0.0570732	0.688499	0.0828951	0.933935	NA
225	BC003264 18606	67.4083	0.0387747	0.287945	0.13466	0.892881	0.980281
226	NM_013670 20646	657.594	0.323791	0.191869	1.68756	0.0914952	0.479277
227	NM_013670 20646	588.119	0.393783	0.186632	2.10994	0.0348631	0.314116
228	BI150149 56615	15024.5	-0.00751703	0.162657	-0.046214	0.96314	0.993911
229	BI150149 56615	16.5972	-0.801649	0.573205	-1.39854	0.161951	NA
230	NM_008416 16477	83.9381	-0.551521	0.364798	-1.51185	0.130572	0.553246
231	BB333334 16590	38.3066	0.0828664	0.352639	0.234989	0.814217	0.962692
232	NM_011962 26433	1024.96	0.748111	0.27858	2.68545	0.00724332	0.141401
233	BC012407 110695	1.32026	0.747612	1.64028	0.455784	0.648545	NA
234	NM_134086 105727	198.633	0.0154041	0.268975	0.0572696	0.95433	0.992591
235	BC003305 16956	18736.9	0.116907	0.161233	0.725082	0.468402	0.837177
236	NM_009042 19692	22.1326	-0.216468	0.510614	-0.423937	0.671612	NA
237	NM_021278 19241	13980.4	0.00546023	0.210028	0.0259976	0.979259	0.996244
238	NM_007632 12445	1217.38	0.213	0.189141	1.12614	0.260105	0.702623
239	AF042180 22110	853.678	0.143943	0.266209	0.540716	0.588703	0.891296
240	NM_016737 20867	638.239	0.63208	0.239693	2.63704	0.00836323	0.15275
241	NM_134141 109006	301.448	0.242901	0.225781	1.07583	0.282006	0.720769
242	NM_008378 16210	915.014	-0.147342	0.191927	-0.767698	0.442666	0.823362
243	NM_026533 625298 /// 628061 /// 633920 /// 637251 /// 671723 /// 68052	3780.89	-0.24559	0.238237	-1.03086	0.302605	0.735628
244	NM_026533 625298 /// 628061 /// 633920 /// 637251 /// 668239 /// 671723 /// 671887 /// 68052	70.2584	-0.00554792	0.366059	-0.0151558	0.987908	0.997546
245	NM_010448 15384	2521.56	-0.143357	0.215991	-0.663716	0.506872	0.856599
246	NM_134040 104721	1268.4	0.243906	0.194173	1.25612	0.209071	0.653275
247	NM_138745 108156	366.815	-0.111946	0.205436	-0.544921	0.585808	0.889986
248	NM_138745 108156	353.816	-0.043703	0.215809	-0.202508	0.83952	0.967995
249	NM_009415 21991	4499.62	0.546386	0.228875	2.38727	0.0169741	0.22234
250	NM_008721 18146	2133.29	0.491141	0.255702	1.92075	0.0547632	0.383621
251	NM_031249 83410	1181.57	-0.143138	0.180197	-0.79434	0.426997	0.814852
252	NM_013869 29820	14.5147	-0.92178	0.721199	-1.27812	0.201206	NA
253	NM_010807 17357	200.377	-0.998328	0.459835	-2.17106	0.0299267	0.29334
254	NM_010882 17984	1236.41	0.951673	0.251389	3.78566	0.000153298	0.0119222
255	NM_009407 21958	16.5928	-1.1318	0.752918	-1.50321	0.132784	NA
256	NM_053074 18226	203.307	-0.226718	0.246755	-0.918798	0.358201	0.775276
257	NM_053074 18226	211.551	-0.00772421	0.227379	-0.0339706	0.972901	0.995028
258	NM_009608 11464	19.9536	-0.308263	0.68488	-0.450099	0.652639	NA
259	AU080586 67443	5201.32	0.0917534	0.160932	0.570138	0.568584	0.883159
260	AU080586 67443	2073.44	0.320887	0.184584	1.73843	0.0821346	0.45675
261	AU080586 67443	4165.37	0.0288239	0.186776	0.154323	0.877355	0.976147
262	NM_010514 16002	25.0292	-0.613706	0.501822	-1.22296	0.221346	NA
263	NM_015731 11981	1694.39	0.635174	0.205196	3.09545	0.00196514	0.0654239
264	NM_007747 12858	6756.1	-0.127371	0.176543	-0.721477	0.470616	0.83776
265	AF482000 108679	965.705	0.237383	0.200251	1.18543	0.235849	0.682808
266	NM_022315 64074	506.462	0.64959	0.261636	2.4828	0.0130354	0.193869
267	NM_013867 29815	1761.4	0.760274	0.432008	1.75986	0.0784312	0.44706
268	BC026823 18571	324.928	-0.00654435	0.225127	-0.0290695	0.976809	0.99585
269	NM_009258 20730	3.98142	0.27731	1.07198	0.258691	0.795874	NA
270	NM_021355 14264	209.957	0.216188	0.960361	0.225112	0.821892	0.964665
271	NM_133349 100494	527.879	0.519957	0.260222	1.99813	0.045703	0.357304
272	NM_133349 100494	297.276	0.281924	0.257154	1.09632	0.272937	0.713551
273	NM_052835 110954 /// 234703 /// 638133	8660.66	-0.31725	0.301029	-1.05388	0.291937	0.728468
274	BI788645 20969	301.419	-1.0794	0.581264	-1.85699	0.063313	0.406685
275	BI788645 20969	64.2274	-0.579652	0.584392	-0.991888	0.321252	0.747659
276	NM_008566 17218	62.8725	0.380642	0.312879	1.21658	0.223764	0.670384
277	NM_011822 14755	721.372	0.117323	0.193153	0.607409	0.543579	0.873004
278	BC027426 433375	2271.09	-0.0540214	0.257627	-0.209688	0.833911	0.966859
279	BC027426 433375	1587.99	0.0410176	0.303211	0.135277	0.892393	0.980223
280	BC010197 12876	1129.18	-0.831485	0.317202	-2.62131	0.00875915	0.1573
281	NM_018858 23980	4161.63	-1.035	0.492198	-2.10282	0.0354818	0.316961
282	NM_010221 14230	91.2542	0.291831	0.36279	0.804408	0.421161	0.810819
283	BI686265 13728	770.49	-0.354463	0.222363	-1.59408	0.110919	0.51976
284	BI686265 13728	122.128	0.474889	0.284527	1.66905	0.0951077	0.488445
285	AB009661 114228 /// 22074 /// 435889 /// 436522	6.26038	2.13654	1.07961	1.979	0.0478155	NA
286	K02926 19118	88.9675	-2.91569	1.1661	-2.50038	0.0124059	0.188309
287	NM_011049 18555	347.789	0.290032	0.211748	1.3697	0.17078	0.608702
288	AV297071 18114	193.265	-0.101536	0.231783	-0.438064	0.66134	0.915071
289	AB008453 20528	1936.55	-0.164433	0.306894	-0.535798	0.592098	0.891862
290	AB008453 20528	415.554	-0.0905099	0.378454	-0.239157	0.810984	0.961706
291	NM_010824 17523	65.0461	0.362481	0.319629	1.13407	0.256766	0.700179
292	NM_022417 64294	2063.27	0.00806873	0.300162	0.0268812	0.978554	0.996244
293	NM_080635 68135	2123.93	-0.181409	0.261364	-0.694089	0.487627	0.846569
294	NM_019868 56258	1751.34	-0.0909961	0.16395	-0.555022	0.57888	0.887113
295	NM_009127 20249	17943.6	0.0853283	0.167841	0.508387	0.611182	0.89867
296	NM_009127 20249	3069.01	0.14557	0.261697	0.556253	0.578038	0.88675
297	NM_133666 17995	3266.29	-0.00840073	0.194303	-0.0432352	0.965514	0.994474
298	NM_133666 17995	2142.91	0.0329624	0.195791	0.168355	0.866304	0.973963
299	NM_010594 16483	105.81	0.188185	0.283978	0.662675	0.507539	0.856786
300	NM_010594 16483	13.9613	-3.70676	1.23804	-2.99405	0.00275302	NA
301	NM_053071 12864	8062.48	-0.212062	0.208171	-1.01869	0.308349	0.740195
302	AW546141 17118	2025.63	0.210327	0.275818	0.762557	0.445728	0.824617
303	AW546141 17118	736.222	0.134885	0.316229	0.426541	0.669714	0.918356
304	AW546141	1179.42	0.14928	0.215218	0.693622	0.48792	0.846569
305	AW553456 26396	645.276	0.0529975	0.210931	0.251255	0.801617	0.958249
306	AU080787 52502	1275.62	0.562056	0.297609	1.88857	0.0589493	0.395241
307	AU080787 52502	440.473	0.995931	0.359623	2.76937	0.00561641	0.121714
308	NM_023627 71780	228.664	-3.24126	1.40883	-2.30068	NA	NA
309	NM_023279 22152	6.93794	1.00328	0.912295	1.09973	0.27145	NA
310	BC025909 19989	6862.66	-0.288194	0.251752	-1.14475	0.252311	0.696495
311	NM_026468 67942	2661.08	-0.177971	0.174153	-1.02192	0.306817	0.739484
312	AV258950 80517	1482.53	-0.0794622	0.168136	-0.472608	0.636493	0.906609
313	AV258950 80517	307.943	0.148744	0.222091	0.669744	0.503021	0.85555
314	NM_008879 18826	718.06	-0.245777	0.858168	-0.286397	0.774574	0.949883
315	NM_007382 11364	7550.67	0.23375	0.224602	1.04073	0.298001	0.732122
316	NM_133953 101943	654.124	-0.205114	0.181371	-1.13091	0.258093	0.701313
317	NM_011334 12727	1044.31	0.0431284	0.165943	0.259899	0.794942	0.955571
318	BG065877 110611	2073.81	0.164117	0.185857	0.883027	0.377222	0.7847
319	BG065877 110611	407.828	0.151204	0.209329	0.722324	0.470095	0.83776
320	BB250384 22329	62.3762	-0.220632	0.429461	-0.513741	0.607433	0.897147
321	BC003731 22334	4085.61	-0.15551	0.179243	-0.867591	0.385618	0.7892
322	NM_027910 71765	1176.37	-0.0410333	0.223	-0.184006	0.854009	0.971124
323	NM_020035 56703	98.7764	-0.402736	0.281786	-1.42923	0.152939	0.583498
324	NM_009270 20775	370.924	-0.758016	0.433823	-1.74729	0.0805865	0.452445
325	NM_021282 13106	14333.8	-0.258759	0.17938	-1.44252	0.149156	0.579151
326	NM_009811 12368	249.63	-0.0754978	0.264084	-0.285885	0.774966	0.949883
327	AF173681 56338	8772.44	-0.0411096	0.183261	-0.224323	0.822506	0.964669
328	AF173681 56338	1118.22	0.0262547	0.373339	0.0703239	0.943936	0.99061
329	NM_011694 22333	2130.5	0.00182687	0.181526	0.010064	0.99197	0.998123
330	NM_010423 15213	96.5809	0.714363	0.450052	1.58729	0.112447	0.522694
331	NM_011034 18477	7683.78	-0.0819674	0.186784	-0.438836	0.660781	0.915006
332	NM_028071 72042	349.641	0.431233	0.221501	1.94686	0.0515511	0.373416
333	NM_028071 72042	297.352	0.67241	0.354167	1.89857	0.0576211	0.391269
334	NM_008770 18417	14.8808	-2.44678	1.03629	-2.36109	0.0182215	NA
335	NM_011738 22629	1989.1	0.144939	0.162918	0.889642	0.373658	0.783185
336	NM_008947 19179	1440.56	-0.167041	0.178289	-0.936912	0.348804	0.768974
337	M34328 17242	53.1879	-0.418882	0.56368	-0.74312	0.457409	0.830985
338	AV172776 20230	135.525	-1.15992	0.449487	-2.58054	0.00986453	0.167152
339	AV172776 20230	181.24	-1.02049	0.406172	-2.51245	0.0119897	0.185335
340	NM_019793 56434	4403.36	-0.0491955	0.230935	-0.213028	0.831305	0.966427
341	NM_010119 13660	1192.26	0.00194779	0.30945	0.00629435	0.994978	0.998741
342	NM_010119 13660	920.033	0.00418992	0.318805	0.0131426	0.989514	0.997831
343	NM_010119 13660	170.07	0.137973	0.36331	0.379768	0.704118	0.929618
344	NM_011116 18807	381.248	0.25806	0.360251	0.716332	0.473786	0.840119
345	NM_015751 24015	305.388	0.268844	0.26329	1.0211	0.307209	0.73972
346	NM_015751 24015	1472.48	0.131262	0.188323	0.697007	0.485798	0.845767
347	AW048052 21354	235.47	0.124893	0.22895	0.545503	0.585408	0.889752
348	BC024686 54161	375.009	0.197458	0.220265	0.896456	0.370009	0.780912
349	NM_026106 13486	644.4	0.250002	0.258636	0.966616	0.333736	0.759245
350	NM_026106 13486	71.076	0.926331	0.345004	2.68499	0.00725321	0.141403
351	NM_007506 11951	1158.67	-0.674515	0.370796	-1.8191	0.0688962	0.422206
352	BC002008 16592 /// 628298 /// 637129 /// 669559 /// 672321	9092.15	0.590375	0.309472	1.90768	0.0564323	0.388539
353	BC002008 16592	4834.96	0.744167	0.403391	1.84478	0.0650699	0.411573
354	NM_010174 14077	50.3059	-0.515438	0.401786	-1.28287	0.199538	0.641145
355	NM_009836 12462	2996.01	-0.131019	0.169145	-0.774595	0.438579	0.820839
356	NM_133862 99571	20.9787	-1.36441	0.750899	-1.81704	0.0692108	NA
357	NM_009076 269261	3474.08	-0.447174	0.35692	-1.25287	0.210253	0.654145
358	NM_011051 18570	2077.65	-0.193336	0.188712	-1.0245	0.305597	0.738369
359	NM_008258 15374	685.715	0.393291	0.200592	1.96065	0.0499199	0.369086
360	NM_013692 21847	554.417	0.245881	0.262696	0.935991	0.349278	0.769374
361	NM_008568 17220	174.647	-0.114697	0.231724	-0.494972	0.62062	0.90121
362	NM_008568 17220	236.562	-0.422871	0.230157	-1.83731	0.066164	0.415046
363	AW494906 68539	812.673	0.474629	0.261079	1.81795	0.0690714	0.422537
364	AW494906 68539	28.0577	0.56016	0.421113	1.33019	0.183457	0.623541
365	NM_009846 12484	371.598	-2.2165	1.17791	-1.88172	NA	NA
366	BB269715	325.257	0.500723	0.230481	2.17252	0.0298168	0.293113
367	AF483488 14225	2766.57	0.493418	0.200687	2.45864	0.0139464	0.202247
368	NM_007636 12461	1721.73	0.00561978	0.21567	0.0260573	0.979212	0.996244
369	NM_019776 56463	496.277	-0.245173	0.31035	-0.789988	0.429535	0.81568
370	NM_010516 16007	520.58	0.200324	0.31599	0.633956	0.526109	0.865363
371	NM_026334 67717	30.961	1.61866	0.616819	2.62421	0.00868508	0.156489
372	NM_011361 20393	1614.79	-0.718442	0.199665	-3.59825	0.00032037	0.0206428
373	BB493242 50927	241.654	-0.448488	0.269253	-1.66567	0.0957786	0.490063
374	BB493242 50927	2.96633	1.38783	1.2391	1.12003	0.262701	NA
375	NM_022009 14248	989.907	-0.00123379	0.224209	-0.00550286	0.995609	0.999061
376	NM_011418 20587	430.478	-0.0593594	0.197873	-0.299987	0.764187	0.946787
377	BM054266 66848	383.724	-0.394009	0.501876	-0.785071	0.432412	0.817761
378	BM054266 66848	14.4705	0.57104	0.70067	0.814993	0.415077	NA
379	NM_018774 54383	617.146	-0.0809569	0.182102	-0.444569	0.656631	0.913273
380	NM_138595 104174	134.303	-5.44951	1.71188	-3.18335	NA	NA
381	NM_016741 20778	815.256	-0.561464	0.32191	-1.74416	0.081131	0.453741
382	NM_013484 12263	1371.68	-0.587579	0.380943	-1.54243	0.122969	0.540919
383	AK011304 19139	1708.68	0.657174	0.378992	1.73401	0.082917	0.459466
384	NM_008516 16979	46.6038	-0.935942	0.348415	-2.68629	0.00722513	0.141278
385	NM_009095 20103	7976.89	-0.220036	0.281826	-0.78075	0.434949	0.81924
386	NM_009669 11723 /// 69096	15.5568	0.852816	0.743302	1.14733	0.251244	NA
387	BC027265 104130	5529.99	-0.199604	0.195594	-1.0205	0.307491	0.73972
388	BC027265 104130	3806.64	-0.149461	0.193686	-0.771668	0.440311	0.821709
389	NM_020615 11949	7768.97	-0.14876	0.185712	-0.801024	0.423118	0.812399
390	BC011160 27054	960.793	-0.452356	0.389416	-1.16163	0.245388	0.690633
391	BF577643 66687	1180.73	0.0273208	0.173042	0.157885	0.874547	0.975774
392	BF577643 66687	390.283	0.158487	0.219358	0.722506	0.469984	0.83776
393	BF577643 66687	153.327	0.0724304	0.271692	0.266591	0.789784	0.954223
394	NM_023289 66996	8.79859	0.729325	0.731794	0.996626	0.318946	NA
395	NM_022310 14828	5688.1	-0.325678	0.349385	-0.932146	0.351261	0.770812
396	NM_133971 102334	649.017	-0.770389	0.286235	-2.69146	0.00711403	0.140011
397	NM_007657 12527	511.394	-0.333488	0.431978	-0.772002	0.440113	0.821584
398	NM_013562 15982	2704.28	0.0336761	0.298205	0.112929	0.910086	0.984068
399	NM_053092 631033 /// 85305	619.819	0.0270739	0.192964	0.140305	0.888419	0.978856
400	NM_019703 56421	720.106	0.776119	0.341227	2.2745	0.0229362	0.2586
401	NM_025860 66942	440.415	0.0831574	0.200277	0.415211	0.677987	0.921427
402	NM_025860 66942	367.2	0.161195	0.196353	0.820945	0.411678	0.805792
403	NM_133654 12490	876.003	0.438589	0.202021	2.17101	0.0299305	0.29334
404	NM_008787 445007	270.262	-0.238415	0.218082	-1.09324	0.274289	0.71428
405	NM_009081 19943	9076.03	-0.186887	0.236479	-0.790289	0.429359	0.815495
406	NM_022028 64010	400.825	0.0403037	0.185196	0.217627	0.82772	0.96597
407	NM_007629 12429 /// 268697 /// 434175 /// 672788	17.2338	0.357815	0.580534	0.616355	0.53766	NA
408	NM_009627 11535	174.619	0.969965	0.260516	3.72324	0.000196681	0.0144421
409	NM_029780 110157	954.323	0.104652	0.203579	0.514062	0.607209	0.897147
410	NM_019767 56443	1195.35	-0.19108	0.215364	-0.887244	0.374948	0.783556
411	NM_009614 11490	284.262	-0.0633324	0.304525	-0.207971	0.835251	0.967152
412	NM_008539 17125	530.176	-0.295266	0.196101	-1.50568	0.132149	0.555531
413	AW108405 19324	4308.53	0.250232	0.194237	1.28828	0.197648	0.639471
414	AA124553 22682	2701.21	-0.523158	0.194656	-2.68761	0.00719656	0.140938
415	AA124553 22682	462.543	-0.100128	0.185862	-0.538722	0.590079	0.891576
416	AA124553 22682	2218.58	-0.347883	0.195711	-1.77754	0.0754802	0.43885
417	NM_009419 22022	1267.91	-0.473304	0.332724	-1.42251	0.154877	0.586255
418	NM_007457 11769	903.117	0.590864	0.198434	2.97763	0.00290489	0.0834274
419	NM_009091 20054	6591.33	-0.273709	0.25401	-1.07755	0.281233	0.720506
420	NM_009091 20054	5954.1	-0.159948	0.240084	-0.666219	0.505271	0.855955
421	AK011810 68263	5000.95	-0.176881	0.250209	-0.706931	0.479609	0.843583
422	BB000894 17758	639.813	0.681211	0.269524	2.52746	0.0114891	0.181139
423	BB000894 17758	619.282	0.632536	0.333271	1.89796	0.0577015	0.391326
424	NM_025570 66448	1712.92	0.317565	0.210499	1.50863	0.131394	0.554562
425	NM_007404 11502	1849.13	0.566275	0.223828	2.52995	0.0114078	0.180845
426	NM_025364 66118	1233.58	-0.0780706	0.177389	-0.440109	0.659858	0.914552
427	NM_134044 104799	267.001	-0.203888	0.219436	-0.929146	0.352813	0.771915
428	NM_138682 192198	16.0416	-0.625993	0.555897	-1.12609	0.260125	NA
429	NM_011522 20974	18.9936	0.912119	0.606678	1.50347	0.132719	NA
430	NM_011289 19942 /// 621100 /// 669376 /// 675088	6941.87	-0.213851	0.255938	-0.835558	0.403404	0.799703
431	NM_018749 55944	1286.95	-0.0382955	0.171126	-0.223786	0.822924	0.964825
432	NM_015786 50708	3243.9	0.328857	0.199602	1.64756	0.0994424	0.496886
433	AV027921 22631	1374.31	0.0719054	0.227626	0.315892	0.752084	0.942466
434	AV027921 22631	341.736	-0.139318	0.279585	-0.498302	0.618271	0.900137
435	NM_011900 24070	902.084	-0.0834387	0.206218	-0.404614	0.685761	0.923684
436	BC008518 18115	506.546	-0.538876	0.330547	-1.63026	0.103047	0.505296
437	NM_029571 100087	371.081	0.191202	0.217205	0.880281	0.378707	0.785413
438	NM_008741 18197	7.79634	0.844391	0.863355	0.978034	0.328057	NA
439	NM_025360 66111	2325.8	-0.52029	0.470169	-1.1066	0.268466	0.70986
440	NM_024243 71665	2341.5	-0.191936	0.233222	-0.822974	0.410523	0.805073
441	NM_026404 67843	279.902	-0.0792261	0.20764	-0.381554	0.702792	0.92923
442	NM_009856 12522	99.6782	0.902575	0.388091	2.32568	0.0200357	0.24125
443	NM_007750 12868	7512.1	0.0287706	0.166375	0.172926	0.862709	0.973214
444	NM_010223 14232	463.284	0.244461	0.206775	1.18226	0.237103	0.684663
445	NM_010097 13602	2164.67	-0.268181	0.337468	-0.794686	0.426796	0.814852
446	BF161073 50793	528.533	-0.194458	0.226802	-0.85739	0.39123	0.791958
447	BF161073 50793	112.685	0.251088	0.320082	0.784449	0.432777	0.817916
448	BF161073 50793	67.6573	0.32325	0.308214	1.04878	0.294277	0.730041
449	NM_025863 630539	37.9074	1.01471	0.390561	2.59807	0.00937481	0.162701
450	NM_011660 22166	5631.11	-0.158548	0.178522	-0.888115	0.374479	0.78326
451	NM_009104 20135	25.6147	0.948778	0.592831	1.60042	0.109506	NA
452	M65143 16948	802.09	1.46893	0.277724	5.28918	1.22867e-07	4.61644e-05
453	NM_009829 12444	3143.38	0.710016	0.277737	2.55643	0.0105753	0.173345
454	NM_009829 12444	1063.09	0.523037	0.304708	1.71652	0.0860669	0.467462
455	NM_009829 12444	62.6504	0.982393	0.399143	2.46126	0.0138451	0.201384
456	U16959 14229	1534.96	-1.0421	0.383952	-2.71413	0.00664498	0.134883
457	NM_009086 671429	29.86	-1.08356	0.47265	-2.29253	0.0218753	0.251539
458	NM_016878 13437	691.475	-0.237762	0.197403	-1.20445	0.228416	0.676016
459	NM_009448 22146 /// 626534	52.3729	-0.179223	0.40129	-0.446617	0.655152	0.912456
460	NM_133753 74155	820.935	-1.42183	0.303453	-4.68549	2.79296e-06	0.000581318
461	BE630020 19122	2436.07	0.742173	0.229504	3.23381	0.00122152	0.0494262
462	BB188557 76740	1474.99	0.0857097	0.293172	0.292353	0.770016	0.948061
463	BB188557 76740	126.459	0.437465	0.411762	1.06242	0.288044	0.72497
464	BB188557 76740	937.697	0.0494369	0.277751	0.17799	0.858731	0.971617
465	NM_007467 11803	6.78066	0.230303	0.797376	0.288826	0.772715	NA
466	NM_009687 11792	1239.59	-0.0617757	0.177884	-0.347281	0.72838	0.93586
467	NM_008610 17390	271.092	-0.104709	0.276724	-0.378388	0.705142	0.929618
468	BC008997 11750	535.259	0.351932	0.198795	1.77033	0.0766726	0.442316
469	BC008997 11750	2573.13	0.355727	0.184635	1.92665	0.054023	0.381354
470	NM_009043 19693	6.46622	2.47294	1.08994	2.26888	0.0232758	NA
471	NM_133347 72831	738.501	-0.165424	0.184475	-0.89673	0.369863	0.780907
472	NM_009096 20104 /// 666577 /// 667739 /// 671306 /// 672620	11036.5	-0.0937744	0.206395	-0.454345	0.64958	0.910406
473	NM_009096	602.831	-0.0271933	0.269822	-0.100783	0.919723	0.985932
474	NM_016755 11957	5803.16	-0.036036	0.17534	-0.20552	0.837166	0.967411
475	BC003745 13204	2002.72	-0.196779	0.1876	-1.04893	0.294211	0.730001
476	BC003745 13204	2038.1	-0.133948	0.163033	-0.821603	0.411303	0.805702
477	BE912771 15525	1347.45	-0.124916	0.178896	-0.698258	0.485016	0.845403
478	BE912771 15525	160.336	0.706933	0.305255	2.31588	0.0205649	0.244126
479	BC019120 114128	1849.39	0.216806	0.182	1.19124	0.233558	0.681626
480	AB038696 50914	16.627	-0.372721	0.670094	-0.556222	0.578059	NA
481	NM_013663 20383	1817.89	-0.0682645	0.183578	-0.371855	0.710001	0.930722
482	NM_013663 20383	578.639	-0.280984	0.192253	-1.46153	0.14387	0.571665
483	NM_013663 20383	427.482	-0.130492	0.207169	-0.629883	0.528771	0.86622
484	NM_011899 24067 /// 665155	3714.93	0.120727	0.184317	0.654994	0.512471	0.858998
485	NM_011899 24067 /// 665155	65.5777	0.200009	0.366389	0.545892	0.58514	0.889752
486	NM_008253 15354	802.174	-0.87977	0.44449	-1.97928	0.0477847	0.363637
487	NM_009502 22330	2845.05	0.12935	0.213678	0.60535	0.544946	0.873744
488	NM_009502 22330	24.4997	0.249482	0.459393	0.543068	0.587083	NA
489	AI463873 11819	110.366	-0.531839	0.296698	-1.79252	0.0730491	0.432804
490	AI463873 11819	656.12	-0.841084	0.245852	-3.4211	0.000623685	0.0323947
491	AI463873 11819	98.455	-0.809746	0.349914	-2.31413	0.0206606	0.244458
492	AF332085 19357	2790.83	-0.189042	0.181671	-1.04057	0.298074	0.73224
493	AF332085 19357	182.724	0.0203923	0.262038	0.0778219	0.93797	0.989409
494	NM_012001 26891	573.064	-0.145281	0.201208	-0.722041	0.470269	0.83776
495	NM_011812 23876	1060.66	1.07239	0.22791	4.70531	2.53478e-06	0.000543213
496	NM_133685 106572	624.325	0.642705	0.259143	2.48011	0.0131341	0.195063
497	NM_016764 53381	602.12	0.380927	0.197772	1.9261	0.0540925	0.381354
498	NM_016764 53381	947.994	0.535149	0.203116	2.6347	0.00842112	0.153711
499	NM_011340 20317	2596.54	1.76059	0.230618	7.63422	2.27188e-14	2.98762e-11
500	AY034576 116913	10.4493	-0.286804	0.731836	-0.391896	0.695135	NA
501	NM_026508 68015	1141.89	-0.0410124	0.248066	-0.165328	0.868686	0.974516
502	NM_133714 69612	798.704	-0.378159	0.194634	-1.94293	0.0520249	0.374225
503	BC004844 64934	440.949	-0.224679	0.192484	-1.16726	0.243105	0.689603
504	BC004844 64934	153.843	0.157522	0.254361	0.619284	0.535729	0.869384
505	BC011107 26450	456.84	-0.105583	0.235905	-0.447567	0.654466	0.912456
506	NM_011696 22335	2973.9	0.052124	0.189991	0.274349	0.783816	0.952444
507	BF166000 15289	1741.92	-0.245881	0.197887	-1.24253	0.214041	0.658838
508	NM_009033 19656	868.232	-0.380755	0.213416	-1.7841	0.0744075	0.436391
509	NM_013746 27276	106.204	-0.999308	0.412994	-2.41967	0.0155348	0.2126
510	NM_009041 19684	1544.52	0.0179485	0.179138	0.100194	0.920191	0.986059
511	NM_009041 19684	1018.61	0.101544	0.171402	0.592428	0.553564	0.877312
512	NM_023403 67943	1277.25	0.171523	0.183368	0.935405	0.349579	0.769687
513	NM_018758 57267	225.671	0.0963066	0.24789	0.388505	0.697642	0.928023
514	NM_008492 16832	1029.25	-0.42971	0.288749	-1.48818	0.136703	0.561705
515	NM_016660 15361	124.077	-0.110203	0.338527	-0.325536	0.744775	0.940731
516	NM_007410 11532	3811.63	-0.263567	0.238025	-1.10731	0.268161	0.709391
517	NM_026383 52830	1413.97	-0.755546	0.482038	-1.5674	0.117022	0.531217
518	NM_026383 52830	1513.31	-0.190182	0.215031	-0.884442	0.376458	0.784054
519	BC004651 14667	321.713	0.645432	0.266596	2.42101	0.0154775	0.212118
520	BC003707 53421	1575.57	-0.271831	0.324381	-0.838	0.402031	0.799219
521	BC003707 53421	161.349	-0.197153	0.435609	-0.452591	0.650844	0.910955
522	BC003707 53421	157.236	-0.0355541	0.418006	-0.0850565	0.932216	0.988998
523	BC004804 108124	170.614	0.233023	0.293913	0.79283	0.427877	0.814884
524	BC011223 12346	79.0973	-0.223009	0.336632	-0.66247	0.50767	0.856808
525	NM_007823 13120	1173.18	-0.00735809	0.460248	-0.0159872	0.987245	0.997458
526	NM_008916 19062	573.423	-0.036067	0.194575	-0.185363	0.852945	0.971033
527	NM_011029 16785	24.8529	0.214962	0.417399	0.515004	0.60655	NA
528	NM_011432 20630	770.247	0.114023	0.200223	0.56948	0.569031	0.883215
529	NM_020580 57314	311.473	0.147183	0.219444	0.67071	0.502405	0.855349
530	NM_010631 16582	417.604	-0.0569117	0.248673	-0.228861	0.818977	0.964325
531	NM_133775 77125	174.456	-0.68433	0.577566	-1.18485	0.236076	0.683129
532	BF020879 12928	840.387	0.248123	0.17046	1.45561	0.145502	0.573816
533	NM_007531 12034	1707.16	-0.402657	0.20908	-1.92585	0.0541233	0.381354
534	NM_007472 11826	4533.2	-0.373831	0.337844	-1.10652	0.268501	0.70986
535	BC019391 14555	1166.07	0.334263	0.357467	0.935088	0.349743	0.769911
536	NM_009752 12091	855.489	-0.197567	0.42805	-0.461553	0.644402	0.909491
537	D11374 20469	206.982	0.32142	0.378244	0.849767	0.395455	0.795551
538	NM_133682 66826	703.734	-0.616793	0.229706	-2.68514	0.00725	0.141403
539	BC005571 59025	497.443	0.00017063	0.231963	0.000735591	0.999413	0.999878
540	NM_008133 14661	1983.74	0.0585445	0.212592	0.275384	0.783021	0.952187
541	NM_133976 102462	1043.89	-0.371057	0.243841	-1.52171	0.128081	0.550432
542	BC002064 19242	25.5177	-1.65388	0.533595	-3.09951	0.00193842	NA
543	NM_010760 17149	1140.93	-0.328434	0.221641	-1.48183	0.138385	0.564446
544	BF122782 20932	1068.6	0.0850802	0.203568	0.417945	0.675987	0.920675
545	BC013094 17217	210.783	0.0377821	0.219589	0.172058	0.863392	0.973389
546	NM_016810 53334	607.98	-0.0507098	0.20228	-0.250692	0.802052	0.958396
547	NM_009048 19707	290.256	-0.390516	0.260026	-1.50183	0.133141	0.555829
548	NM_009084 19981	9516.36	-0.0257784	0.20359	-0.126619	0.899242	0.98129
549	NM_009084 19981 /// 629949 /// 640991 /// 668935 /// 674834	43.6725	0.144075	0.379918	0.379228	0.704519	0.929618
550	NM_009078 19921	7669.23	-0.315191	0.262157	-1.2023	0.229247	0.6768
551	NM_026911 69019	4012.77	-0.0349814	0.253605	-0.137937	0.89029	0.979454
552	BI452727 14314	1724.31	1.21697	0.25763	4.72372	2.31569e-06	0.000499965
553	BC019945 18194	1290.23	-0.426026	0.388944	-1.09534	0.273368	0.713685
554	NM_024480 79566	351.153	0.089002	0.228946	0.388747	0.697464	0.928023
555	NM_009541 22642	184.358	-0.22655	0.225974	-1.00255	0.316079	0.745215
556	BC013477 11522	4585.69	-0.176513	0.180439	-0.978247	0.327952	0.753653
557	BE979985 11867	2586.59	0.27664	0.199842	1.38429	0.166269	0.601367
558	BE979985 11867 /// 434782 /// 671552	79.4881	0.651729	0.349903	1.8626	0.0625182	0.404279
559	NM_023371 23988	1272.07	0.157798	0.176884	0.892102	0.372339	0.782554
560	NM_019437 54391	244.119	0.205595	0.274043	0.750228	0.453117	0.828381
561	NM_019437 54391	658.23	0.0547651	0.265661	0.206147	0.836676	0.967411
562	NM_138588 234729	220.555	0.573463	0.318221	1.80209	0.0715313	0.428234
563	AB038697 50913	13.2113	0.675863	0.66295	1.01948	0.307976	NA
564	NM_018799 54709	3528.19	-0.244921	0.269798	-0.907794	0.363987	0.778423
565	AW476171 98238	2021.77	0.217101	0.186381	1.16482	0.244091	0.690454
566	AW476171 98238	217.323	0.362074	0.3041	1.19064	0.233795	0.681847
567	BC015076 14012	326.638	-2.59778	1.38602	-1.87427	0.0608927	0.399981
568	BC015076 14012	26.4297	-0.490543	0.456528	-1.07451	0.282595	NA
569	NM_011587 21846	233.429	-0.650006	0.506263	-1.28393	0.199167	0.640872
570	NM_007494 11898	12.468	-0.0931821	0.723331	-0.128823	0.897497	NA
571	NM_011187 19177	762.439	0.217925	0.176676	1.23347	0.217399	0.662593
572	NM_024206 110379	876.292	0.206486	0.242033	0.85313	0.393587	0.794275
573	NM_026167 67455	96.9308	0.188859	0.461191	0.409503	0.68217	0.922681
574	NM_025592 66489	5318.04	-0.012275	0.252192	-0.0486734	0.96118	0.9936
575	NM_013493 12785	5069.62	-0.132649	0.178871	-0.741592	0.458334	0.831989
576	NM_025338 66077	2028.25	0.0821643	0.17799	0.461623	0.644351	0.909491
577	BC002136 12721	239.762	0.910466	0.296963	3.06593	0.00216996	0.0697545
578	NM_016890 53598	3768.18	0.182917	0.186327	0.981695	0.32625	0.751638
579	AW538068 192185	2221.7	0.083784	0.189573	0.441962	0.658517	0.914004
580	AW538068 192185	662.786	-0.129834	0.253935	-0.511287	0.60915	0.897538
581	NM_007570 12227	627.218	-0.129294	0.433282	-0.298405	0.765394	0.946978
582	NM_008567 17219	214.336	0.241306	0.256341	0.941348	0.346526	0.767916
583	NM_134115 106504	1513.81	-0.207068	0.234307	-0.883749	0.376832	0.784315
584	BC013898 12581	186.287	0.272949	0.227237	1.20117	0.229687	0.677082
585	NM_030559 80743	281.01	-0.0492993	0.208578	-0.23636	0.813154	0.962379
586	AF216832 14612	150.773	-0.535773	0.326558	-1.64067	0.100867	0.499858
587	NM_011655 22154	2376.56	0.523917	0.167897	3.12048	0.00180559	0.0625599
588	NM_009794 12334	3265.17	0.393592	0.282992	1.39083	0.164278	0.598585
589	NM_009387 21877	31.9945	0.511639	0.54017	0.947182	0.343546	0.766126
590	NM_134025 103737	267.285	-0.146344	0.242673	-0.603049	0.546476	0.874617
591	NM_019727 56440	590.011	-0.631059	0.404774	-1.55904	0.118987	0.534076
592	AK018383 67226	486.843	0.246951	0.189896	1.30045	0.193445	0.63507
593	AK018383 67226	179.123	0.498648	0.2438	2.04532	0.0408237	0.339876
594	AB045382 56325	117.393	0.00159757	0.338543	0.00471897	0.996235	0.99917
595	AB045382 56325	69.0866	0.0959797	0.29782	0.322275	0.747245	0.94153
596	NM_011796 23830	138.792	-0.830566	0.450371	-1.84418	0.065157	0.411764
597	AF026537 18610	27.1842	0.331875	0.45127	0.735425	0.462081	NA
598	NM_019708 56367	1350.39	0.668055	0.256434	2.60517	0.00918276	0.160815
599	BC005486 23872	1030.1	-0.433709	0.317781	-1.3648	0.172315	0.609869
600	NM_020582 57423	4944.03	0.10721	0.164218	0.652849	0.513854	0.859553
601	NM_026329 67710	1147.28	-0.0652078	0.282952	-0.230456	0.817738	0.964325
602	NM_022032 64058	184.298	-2.64588	1.25697	-2.10497	0.0352936	0.316221
603	NM_019920 56692	1319.73	0.076181	0.165592	0.460052	0.645479	0.910021
604	NM_009396 21928	80.1391	0.365302	0.29576	1.23513	0.216781	0.661913
605	NM_031251 83429	116.16	-0.187306	0.265954	-0.704277	0.48126	0.844321
606	NM_134420 171429	74.4605	0.120502	0.284126	0.424115	0.671482	0.918892
607	NM_009094 20102	9267.94	-0.165569	0.249639	-0.663233	0.507181	0.856737
608	NM_018853 56040	11774	-0.0685814	0.198333	-0.345789	0.729501	0.936159
609	NM_138597 28080	4219.4	0.108483	0.193584	0.560391	0.575213	0.885739
610	BC008513 11764	428.495	0.0353953	0.21897	0.161644	0.871586	0.974991
611	NM_016682 50995	1499.46	-0.123014	0.18986	-0.647921	0.517036	0.860735
612	BC004595 66840	1421.95	-0.186662	0.19186	-0.972907	0.3306	0.756273
613	NM_008948 19182	1907.36	0.0438855	0.167263	0.262374	0.793033	0.954692
614	NM_010256 14450	666.205	-0.102544	0.194079	-0.52836	0.597249	0.892943
615	NM_024227 68611	681.777	0.2925	0.207479	1.40978	0.158605	0.591315
616	NM_025523 66377	2673.37	0.118943	0.179782	0.661595	0.508231	0.857255
617	NM_009062 19736	232.33	-0.232455	0.453735	-0.512314	0.608431	0.897358
618	NM_009062 19736	103.022	0.0624053	0.357113	0.174749	0.861277	0.972755
619	BF141076 15502	3600.79	-0.220623	0.159974	-1.37912	0.167858	0.603984
620	NM_011122 18822	507.325	0.6179	0.309913	1.99378	0.0461757	0.358635
621	NM_011874 23996	1862.04	-0.10578	0.200915	-0.526492	0.598546	0.893608
622	NM_011874 23996	787.813	-0.0245575	0.201545	-0.121846	0.903021	0.98245
623	NM_007452 11757	3853.14	-0.172837	0.181376	-0.952918	0.340632	0.764032
624	BB832504 18028	20.5134	0.352198	0.564364	0.624062	0.532587	NA
625	NM_011886 24045	690.708	0.393138	0.196127	2.00451	0.0450154	0.354907
626	L20048 16186	325.074	0.450348	0.379044	1.18812	0.234788	0.682805
627	L20048 16186	83.0076	0.337813	0.376674	0.896831	0.369809	0.780888
628	NM_011036 18489	14.5928	0.224188	0.547177	0.409717	0.682014	NA
629	NM_013599 17395	86.6032	-0.624155	0.361196	-1.72802	0.0839845	0.462547
630	NM_011369 20419	30.8219	0.746497	0.441273	1.69169	0.090705	0.478805
631	NM_133668 18674	9675.74	-0.03305	0.166999	-0.197906	0.843119	0.96915
632	BB125261 13591	2120.32	-0.127527	0.326186	-0.390965	0.695823	0.927575
633	BB125261 13591	1635.97	-0.0321933	0.302087	-0.10657	0.91513	0.984788
634	AV360881 56722	1480.17	-0.0489591	0.229302	-0.213513	0.830927	0.966407
635	AV360881 56722	491.597	-0.155485	0.268179	-0.579782	0.562062	0.881164
636	NM_133816 98402	104.316	-0.0317102	0.403915	-0.078507	0.937425	0.989409
637	NM_017474 23844	13.2789	-0.85948	0.709791	-1.21089	0.225937	NA
638	NM_007456 11767	171.616	-0.100205	0.234404	-0.42749	0.669022	0.918012
639	NM_009466 22235	914.712	0.139037	0.212694	0.653693	0.51331	0.859466
640	BC009096 108907	70.6502	0.535486	0.329999	1.62269	0.104656	0.507952
641	BC009096 108907	10.6135	-0.526727	0.61539	-0.855923	0.392041	NA
642	NM_009446 22144 /// 22147 /// 384954	677.034	1.49235	0.333217	4.47861	7.51312e-06	0.00124207
643	NM_025936 104458	763.911	0.0624847	0.179898	0.347335	0.72834	0.93586
644	NM_019914 56772	107.474	-0.476351	0.328687	-1.44925	0.147267	0.575893
645	NM_019914	2.63587	0.0245898	1.18778	0.0207024	0.983483	NA
646	NM_134076 105501	540.328	0.0432593	0.189696	0.228045	0.819611	0.964433
647	BC013442 26458	74.6879	-1.40206	0.449606	-3.11842	0.00181824	0.0626824
648	AA289490 70527	213.676	0.035222	0.233834	0.150628	0.880269	0.976825
649	AF426024 66222	61.6878	1.49676	0.34489	4.33982	1.42597e-05	0.00207759
650	NM_134079 11534	928.912	0.29164	0.211746	1.37731	0.168418	0.604749
651	NM_133704 317717	442.489	0.22654	0.253259	0.8945	0.371054	0.781749
652	NM_054077 116847	4642.39	1.70885	0.440265	3.88141	0.000103854	0.00916035
653	NM_054077 116847	575.408	1.39981	0.430966	3.24806	0.00116193	0.0476145
654	AV281062 66989	220.599	0.0271845	0.247867	0.109674	0.912668	0.984305
655	AV281062 66989	952.991	-0.018114	0.238318	-0.0760077	0.939413	0.989751
656	NM_009638 11571	3194.04	-7.77153	2.38252	-3.26189	NA	NA
657	NM_007763 12925	6535.46	-0.47086	0.486129	-0.968591	0.332749	0.758311
658	NM_025388 66155	1492.97	0.122802	0.210774	0.582623	0.560147	0.88007
659	NM_025272 11974	3776.3	0.28816	0.226947	1.26972	0.204183	0.647153
660	NM_011370 20430	3083.33	0.202022	0.162231	1.24528	0.21303	0.657077
661	NM_133655 12520	7250.51	-0.0312183	0.189079	-0.165107	0.86886	0.974516
662	NM_008686 18023	2040.19	0.424229	0.235891	1.79841	0.0721114	0.430244
663	NM_007705 12696	646.888	-1.3033	0.365433	-3.56646	0.000361834	0.0225123
664	NM_010071 13449	113.809	0.741228	0.341897	2.16798	0.0301598	0.294682
665	NM_019573 80707	75.4293	-0.566039	0.321932	-1.75825	0.0787044	0.447611
666	NM_010798 17319	1482.15	-0.56477	0.267207	-2.1136	0.0345494	0.313142
667	NM_009226 20641	963.811	-0.419358	0.259346	-1.61698	0.105882	0.509915
668	NM_026219 67530	3213.46	0.00319148	0.204446	0.0156104	0.987545	0.997542
669	NM_013664 20405	187.11	-0.098696	0.244115	-0.404302	0.68599	0.923732
670	NM_008925 19089	1212.49	-0.236169	0.230368	-1.02518	0.305277	0.737843
671	BC005430 17159	1802.88	-0.144702	0.352742	-0.410219	0.681645	0.922639
672	NM_009090 20021	646.096	-0.0918753	0.180116	-0.510088	0.609989	0.897823
673	NM_011607 21923	149.431	0.683962	0.345852	1.97761	0.0479723	0.364137
674	NM_010685 16784	986.808	-0.348385	0.27027	-1.28903	0.197389	0.639287
675	NM_010685 16784	3572.36	-0.430691	0.227822	-1.89047	0.0586951	0.394267
676	W82151 30058	574.183	0.531166	0.244219	2.17496	0.0296332	0.292201
677	W82151 30058	297.475	0.729615	0.254678	2.86485	0.00417205	0.102362
678	AB023401 17283	246.832	-0.169615	0.232253	-0.730304	0.465204	0.835824
679	AB023401 17283	40.8744	-0.343628	0.4132	-0.831627	0.40562	0.802008
680	NM_053162 94065	805.159	0.215244	0.189385	1.13654	0.255729	0.699242
681	NM_078477 118445	176.824	-0.218975	0.264566	-0.827678	0.407853	0.803597
682	NM_008927 26395	1192.6	0.209742	0.179117	1.17098	0.241609	0.688261
683	NM_134118 106529	1645.17	-0.253089	0.33618	-0.752838	0.451547	0.827612
684	NM_009473 22260	408.857	-0.312901	0.253353	-1.23504	0.216815	0.661913
685	NM_011252 19655	175.205	-0.344939	0.225951	-1.52661	0.126858	0.548845
686	NM_011252 19655	153.934	-0.571465	0.320282	-1.78426	0.074382	0.436391
687	NM_134075 105446	277.79	0.416741	0.209398	1.99018	0.0465708	0.359725
688	NM_023061 84004	3647.37	0.291902	0.291745	1.00054	0.317049	0.745744
689	NM_026660 68294	131.243	0.114483	0.246888	0.463703	0.642861	0.9088
690	AV344473 170625	1107.17	-0.024194	0.175467	-0.137883	0.890333	0.979454
691	AV344473 170625	85.5812	0.171139	0.284943	0.600607	0.548102	0.875602
692	NM_010063 13426	16.8037	-0.733581	0.604957	-1.21262	0.225277	NA
693	BB456860 14228	591.104	-1.02514	0.482253	-2.12573	0.0335257	0.308208
694	BB456860 14228	68.6287	-0.0973516	0.358577	-0.271494	0.786011	0.952906
695	BI154147 15516	6177.58	-0.139489	0.198334	-0.703301	0.481868	0.844321
696	BI154147 15516	6698.28	-0.0758161	0.199565	-0.379906	0.704015	0.929618
697	NM_024220 675851	3748.39	-0.0398561	0.173982	-0.229082	0.818805	0.964325
698	NM_025363 66117	876.675	-0.393947	0.195823	-2.01176	0.0442457	0.352124
699	NM_010357 14860	635.184	-0.579667	0.297199	-1.95044	0.0511242	0.37228
700	NM_133680 66631	764.928	0.0174918	0.237867	0.0735361	0.94138	0.990025
701	NM_011757 22697	201.023	-0.324517	0.256169	-1.26681	0.205223	0.648207
702	NM_007470 11815	347.411	-2.47755	1.02643	-2.41376	NA	NA
703	NM_008959 19210	917.403	0.0829318	0.190594	0.435122	0.663474	0.915558
704	NM_010911 18041	1121.52	0.218908	0.237333	0.922366	0.356337	0.773974
705	AF242857 55946 /// 671800	163.596	0.259881	0.247603	1.04959	0.293909	0.729894
706	AF242857 55946	296.641	0.0780064	0.262452	0.297221	0.766298	0.947304
707	NM_133706 69071	79.2765	0.104746	0.395429	0.264892	0.791093	0.954504
708	NM_016688 50996	118.882	-0.187988	0.293251	-0.641047	0.521492	0.863736
709	NM_021549 59047	244.173	-0.219118	0.218491	-1.00287	0.315922	0.745145
710	NM_019482 55991	59.5091	0.447316	0.299638	1.49286	0.135474	0.559793
711	NM_008619 17454	182.679	-0.129875	0.251704	-0.515985	0.605865	0.896562
712	BC008174 54683	4744.77	0.441595	0.158913	2.77885	0.00545525	0.120248
713	NM_009982 13032	2732.4	-0.395373	0.216687	-1.82463	0.0680576	0.420003
714	NM_008797 18563	6299.4	-0.0970099	0.244139	-0.397356	0.691105	0.925934
715	NM_021538 59042	1598.58	-0.143045	0.292177	-0.489585	0.624428	0.902397
716	NM_010749 17113	3174.94	0.0417964	0.174574	0.239419	0.810781	0.961706
717	NM_010749 17113	384.719	0.315996	0.216333	1.46069	0.1441	0.571952
718	NM_054097 117150	807.416	-0.426185	0.290858	-1.46527	0.142847	0.57047
719	NM_054097 117150	36.9218	-0.459834	0.410893	-1.11911	0.263094	0.705249
720	NM_134083 105670	1230.25	0.142296	0.253401	0.561545	0.574426	0.885293
721	NM_134083 105670	454.078	0.197004	0.249913	0.788287	0.430529	0.816602
722	NM_133735 71799	194.552	-0.220568	0.237012	-0.930621	0.35205	0.771558
723	NM_009729 11984	3674.55	0.0623521	0.181663	0.343229	0.731426	0.936879
724	NM_013536 14791	842.065	-0.00727598	0.189661	-0.0383631	0.969398	0.994711
725	NM_009736 12017	3724.76	0.0341035	0.169367	0.201359	0.840418	0.968343
726	BC024625 14923	777.729	-0.102172	0.317796	-0.321503	0.747829	0.941543
727	NM_080557	11.8319	0.293865	0.680299	0.431965	0.665767	NA
728	BB474887 80889	58.6076	0.268573	0.320554	0.837839	0.402121	0.799219
729	BB474887 80889	26.5176	0.417267	0.423005	0.986436	0.323919	NA
730	NM_010443 15369	1190.78	0.0334266	0.196306	0.170278	0.864791	0.973963
731	NM_025412 66194	138.395	-0.768552	0.308716	-2.48951	0.0127918	0.191355
732	NM_007656 12521	621.43	-0.941519	0.40577	-2.32033	0.0203233	0.242864
733	AV382118 56199	373.215	-0.105921	0.210486	-0.503221	0.614809	0.899515
734	AV382118 56199	96.3202	0.0459032	0.268025	0.171265	0.864016	0.973544
735	NM_013647 20055	8689.6	-0.203113	0.252935	-0.803026	0.42196	0.811557
736	BC019502 12111	4119.6	0.471795	0.211683	2.22879	0.0258282	0.273029
737	AI323543 18611	1136.13	0.746157	0.216324	3.44926	0.000562121	0.0299497
738	AI323543 18611	1306.71	0.529521	0.258355	2.04959	0.0404045	0.338052
739	AB034914 11430	4916.23	0.195826	0.24326	0.805008	0.420815	0.810667
740	AB034914 11430	2911.49	0.194859	0.275671	0.706855	0.479656	0.843583
741	NM_008776 18476	125.853	-1.95834	0.978063	-2.00227	0.0452561	0.355886
742	NM_008183 14863	5105.92	-0.326662	0.339234	-0.962942	0.335577	0.760113
743	NM_010945 18201	191.515	-0.125337	0.23622	-0.530595	0.5957	0.892931
744	NM_012007 26898	16.8087	0.0538444	0.623113	0.086412	0.931139	NA
745	NM_133918 100952	137.397	-0.307504	0.291642	-1.05439	0.291705	0.72844
746	AY074806 51788 /// 666634 /// 669445	2902.28	0.0821598	0.268057	0.306502	0.759223	0.944467
747	NM_010358 14862	5837.58	0.0799136	0.221496	0.360791	0.718256	0.932474
748	NM_025843 66916	4103.77	-0.039663	0.184522	-0.21495	0.829806	0.966197
749	AF180518 57436	1323.21	0.288362	0.212778	1.35522	0.175346	0.612367
750	AF180518 57436	3299.11	0.145867	0.168201	0.867218	0.385823	0.7892
751	NM_011292 20005 /// 637379	10157.3	-0.0531677	0.194239	-0.273723	0.784297	0.952449
752	BG796845 20823	250.442	-0.0802255	0.217198	-0.369366	0.711855	0.931237
753	BG796845 20823	665.216	-0.2211	0.214876	-1.02896	0.303497	0.736616
754	BG796845 20823	551.059	-0.288479	0.215603	-1.33801	0.180893	0.61965
755	BC011116 66905	1258.71	0.149358	0.237652	0.628474	0.529693	0.866374
756	NM_023041 19298	1098.12	0.277732	0.229829	1.20843	0.226882	0.673982
757	NM_025887 271457	2450.04	-0.118621	0.16872	-0.703065	0.482015	0.844354
758	NM_017367 12453	4081.53	-0.155359	0.205826	-0.754808	0.450364	0.827091
759	NM_021513 59016	853.92	-0.107097	0.219158	-0.488676	0.625071	0.902693
760	NM_009804 12359	8271.17	0.0979111	0.225932	0.433364	0.66475	0.91576
761	NM_009804 12359	6650.92	0.203211	0.247985	0.819448	0.412531	0.805953
762	NM_026473 67951	400.588	0.743016	0.295212	2.51689	0.0118397	0.18396
763	NM_133232 170768	4964.68	0.260697	0.326566	0.798297	0.424698	0.813476
764	BC004578 19891	166.572	-0.0406592	0.313907	-0.129526	0.896941	0.980791
765	NM_013479 12049	138.868	0.865461	0.369764	2.34058	0.0192539	0.236994
766	NM_010736 17000	684.662	0.253319	0.200984	1.26039	0.207529	0.651496
767	NM_018888 56046	120.257	0.21628	0.320788	0.674215	0.500175	0.853368
768	AF262046 30957	59.3402	0.211201	0.447664	0.471785	0.63708	0.906782
769	NM_133691 67959	882.528	-0.207417	0.178721	-1.16056	0.245822	0.690985
770	NM_023203 66422	535.884	-0.0347263	0.205287	-0.16916	0.865671	0.973963
771	NM_016898 53599	6179.14	0.205805	0.180527	1.14002	0.254278	0.698292
772	BB468025 54381	1872.41	0.0489828	0.206312	0.237421	0.81233	0.962092
773	NM_010499 15936	304.413	-0.722831	0.300171	-2.40807	0.0160371	0.2155
774	NM_019748 56459	592.415	0.501922	0.188374	2.6645	0.00771026	0.146273
775	NM_019423 54326	78.1242	-3.62366	1.37539	-2.63464	NA	NA
776	NM_133747 72722	659.955	0.135259	0.203978	0.663109	0.507261	0.856737
777	BE986812 69981	1253.5	-0.0522957	0.200322	-0.261059	0.794047	0.95528
778	BE986812 69981	1295.32	0.0657489	0.183103	0.359081	0.719534	0.933115
779	NM_025922 16434	695.967	0.0295823	0.208616	0.141803	0.887236	0.97856
780	BC008102 20911	130.711	-0.358904	0.304775	-1.1776	0.238956	0.686592
781	NM_022015 63856	47.304	-0.214042	0.337545	-0.634113	0.526007	0.865363
782	NM_022015 63856	174.527	0.182719	0.243188	0.751348	0.452443	0.82836
783	BC008119 18242	3162.63	-0.0976245	0.170743	-0.571764	0.567482	0.882421
784	NM_011295 20042 /// 432865 /// 627835 /// 668354 /// 670751 /// 670832 /// 671641 /// 672008 /// 672415 /// 676277	9063.12	-0.0640865	0.221621	-0.289171	0.772451	0.949208
785	NM_007392 11475	4912.37	-0.0483767	0.318175	-0.152044	0.879152	0.976607
786	NM_009964 12955	989.746	1.98755	0.302409	6.57238	4.9518e-11	3.8719e-08
787	BC011134 81600	15.0791	0.440892	0.552988	0.797292	0.425282	NA
788	NM_016765 51793	217.15	0.180419	0.310776	0.580544	0.561548	0.880876
789	NM_007477 11841	409.93	0.29824	0.234121	1.27387	0.202708	0.645997
790	NM_007477 11841	71.2829	0.19527	0.322242	0.605972	0.544533	0.873386
791	NM_019977 56727	9.16693	0.278923	0.729679	0.382254	0.702273	NA
792	BE981338 53872	3209.58	0.0528701	0.165234	0.319971	0.748991	0.941704
793	BE981338 53872	2222.15	0.229701	0.195154	1.17703	0.239184	0.686695
794	BE981338 53872	90.531	0.174217	0.272755	0.638732	0.522997	0.864186
795	NM_011403 20533	31.6433	0.211034	0.406878	0.518666	0.603994	0.895478
796	BB037317 30960	3296.55	0.0771193	0.183073	0.421248	0.673574	0.91952
797	BB037317 30960	3934.68	0.11107	0.180046	0.616899	0.537301	0.870459
798	L25126 13205	665.438	0.106715	0.217587	0.490449	0.623816	0.902047
799	NM_013467 11668	6126.55	-0.512295	0.414351	-1.23638	0.216318	0.661606
800	BB705823 269593	391.436	0.0670051	0.205118	0.326666	0.74392	0.940731
801	NM_133933 103963	1317.15	-0.750013	0.405952	-1.84754	0.0646685	0.410644
802	NM_133869 99712	2317.23	-0.0950952	0.200347	-0.474653	0.635034	0.90597
803	NM_025932 67043	3446.92	0.4838	0.242188	1.99762	0.045758	0.357307
804	NM_020043 56741	43.2491	0.260432	0.60228	0.43241	0.665443	0.916165
805	NM_020043 56741	23.593	0.509743	0.716577	0.711359	0.476862	NA
806	NM_019912 56550	276.278	0.389519	0.240853	1.61725	0.105824	0.509843
807	NM_019912 56550	3544.32	0.0501665	0.164652	0.304682	0.760609	0.945077
808	NM_019912 56550	2035.54	0.131206	0.177401	0.739601	0.459542	0.832825
809	NM_008617 17448	5700.84	0.000220958	0.200771	0.00110054	0.999122	0.999744
810	NM_025387 66154	1651.23	0.0855254	0.182134	0.469574	0.63866	0.907276
811	NM_019814 56295	3306.99	0.1282	0.218844	0.585803	0.558008	0.87848
812	NM_019814 56295	363.875	1.11573	0.222963	5.00412	5.61173e-07	0.000167374
813	BB833716 22129	161.583	-0.540409	0.332122	-1.62714	0.103707	0.506362
814	BB833716 22129	822.282	-0.543531	0.306785	-1.7717	0.076444	0.441812
815	BB833716 22129	211.239	-0.348517	0.314421	-1.10844	0.267671	0.709028
816	NM_016897 53600	4023.53	0.210612	0.194901	1.08061	0.279871	0.719398
817	NM_007926 13722	698.86	-0.0668102	0.23948	-0.278981	0.78026	0.95142
818	NM_009534 22601	79.3781	0.103696	0.308469	0.336163	0.736748	0.937978
819	U95826 12452	1203.94	-0.155029	0.22388	-0.692466	0.488645	0.847065
820	NM_025951 67073	359.733	0.639166	0.221725	2.8827	0.00394282	0.0990398
821	NM_025458 66269	316.777	-6.01558	1.92485	-3.12521	NA	NA
822	NM_010950 18223	93.1298	0.295477	0.283989	1.04045	0.29813	0.732313
823	NM_007633 12447	57.6666	0.605418	0.309328	1.9572	0.0503238	0.370056
824	NM_007838 13200	2205	-0.406363	0.347442	-1.16959	0.242168	0.688846
825	NM_134104 595136	3719.47	0.202636	0.209731	0.966171	0.333959	0.759291
826	NM_134104 595136	4256.89	0.134344	0.203226	0.661061	0.508573	0.857432
827	BC010209 67568	4742.09	0.00588674	0.171952	0.0342348	0.97269	0.995028
828	J05186 12304	1060.64	-0.854524	0.418633	-2.04123	0.0412284	0.341551
829	NM_008908 19038	2612.65	0.830258	0.298818	2.77848	0.00546146	0.120248
830	NM_011722 22428	2415.51	0.0854605	0.207751	0.41136	0.680808	0.922196
831	NM_030692 83493	1798.17	0.0462179	0.171776	0.269058	0.787885	0.95323
832	NM_011062 18607	886.543	-0.100685	0.233393	-0.431394	0.666182	0.916336
833	NM_016703 50907	510.364	-0.134571	0.225619	-0.596451	0.550874	0.876352
834	NM_016753 17035	915.354	0.529921	0.202233	2.62035	0.00878403	0.157436
835	AF072370 22241	45.4829	-0.346704	0.365975	-0.947344	0.343464	0.766126
836	NM_010444 15370	119.466	-1.13651	0.408851	-2.77977	0.00543972	0.120124
837	NM_011968 26443	3288.65	0.0589758	0.201606	0.29253	0.769881	0.948061
838	NM_019953 56530	26.429	-0.49293	0.434515	-1.13444	0.256611	NA
839	AK005130 66999	3175.56	-0.13001	0.213634	-0.608564	0.542814	0.872695
840	AV061337 107358	2802.25	0.0352823	0.176782	0.199581	0.841808	0.968672
841	NM_023167 66163	956.89	0.0900267	0.175242	0.51373	0.607441	0.897147
842	NM_020006 56699	364.034	0.636548	0.222997	2.85451	0.00431027	0.104264
843	NM_011956 26426	279.78	0.220353	0.217095	1.01501	0.310103	0.741033
844	BC026051 16779	388.493	0.000931982	0.229149	0.00406715	0.996755	0.99933
845	NM_007984 14086	2577.62	0.0863353	0.411377	0.209869	0.83377	0.966859
846	NM_007984 14086	26.1016	0.596994	0.426029	1.4013	0.161125	NA
847	NM_007984 14086	5.66121	0.198231	1.12051	0.176911	0.859578	NA
848	NM_015801 50767	234.021	-0.257684	0.238404	-1.08087	0.279753	0.719298
849	NM_138311 171506	6.56358	0.319878	0.90854	0.35208	0.724779	NA
850	NM_018730 622534	8902.8	-0.246289	0.212699	-1.15792	0.246895	0.692077
851	NM_018730 622534	6641.14	-0.258678	0.20726	-1.24809	0.211999	0.655623
852	NM_009156 20364	490.174	0.781839	0.336928	2.32049	0.0203144	0.242857
853	NM_013535 14790	1798.5	-0.455304	0.250951	-1.81431	0.0696299	0.423207
854	NM_011271 19752	20.1025	-0.511797	0.515759	-0.99232	0.321042	NA
855	BB815380 20747	2075.66	0.238705	0.18292	1.30497	0.191904	0.634146
856	BB815380 20747	624.281	0.552427	0.234933	2.35143	0.0187015	0.234934
857	BC002187 57320	3650.91	-0.0213025	0.175799	-0.121175	0.903552	0.982562
858	NM_026405 67844	552.948	0.930837	0.340067	2.73721	0.00619618	0.129524
859	NM_080559 73723	2559.23	-0.611429	0.816282	-0.749041	0.453833	0.829026
860	U25633 13730	5614.99	0.564471	0.368312	1.53259	0.125378	0.54553
861	BC003788 18950	2697.92	0.156598	0.178558	0.877016	0.380478	0.78637
862	NM_010362 14873	1541.46	0.544379	0.285947	1.90377	0.0569398	0.389254
863	NM_133901 100683	932.793	-0.473398	0.218965	-2.16199	0.0306193	0.296453
864	NM_053208 112406	606.084	-0.322823	0.276244	-1.16861	0.242559	0.689103
865	NM_011262 19708	686.821	-0.324826	0.200358	-1.62123	0.104969	0.508569
866	BC003746 433780 /// 51812 /// 666215	284.6	-0.286407	0.24141	-1.18639	0.235468	0.682805
867	NM_023431 68114	936.023	-0.393201	0.259525	-1.51508	0.129752	0.551888
868	NM_133930 171508	704.159	0.318104	0.214633	1.48209	0.138318	0.564251
869	NM_011734 22619	101.636	-0.067847	0.309454	-0.219247	0.826458	0.965658
870	NM_011734 22619	74.6999	0.109185	0.346328	0.315263	0.752562	0.942498
871	BC003239 15239	461.824	-0.168705	0.19842	-0.850244	0.39519	0.795355
872	NM_009191 20480	544.23	-0.0689016	0.237034	-0.290683	0.771294	0.948697
873	NM_009343 21652	169.493	-0.602618	0.245008	-2.45959	0.0139097	0.202019
874	NM_010902 18024	1087.48	0.0402006	0.192576	0.208752	0.834642	0.967023
875	NM_007971 14056	173.455	-0.124731	0.250389	-0.49815	0.618378	0.900137
876	NM_133967 102193	383.933	0.108706	0.216344	0.502469	0.615338	0.899515
877	NM_011290 19988	6588.15	-0.143087	0.269829	-0.530287	0.595913	0.892931
878	NM_025597 66495	5688.18	0.094427	0.181881	0.519171	0.603642	0.895478
879	BB320416 58246	420.501	0.138601	0.267203	0.518712	0.603962	0.895478
880	BB320416 58246	231.396	-0.00943115	0.28058	-0.0336131	0.973186	0.995131
881	BB320416 58246	105.93	-0.00361171	0.28409	-0.0127133	0.989857	0.997831
882	NM_009722 11938	1194.36	-0.212014	0.238694	-0.888226	0.374419	0.78326
883	NM_025274 434423	85.7799	0.118884	0.285634	0.416212	0.677255	0.921117
884	NM_016665 20892	477.125	-0.0395054	0.238999	-0.165295	0.868712	0.974516
885	NM_016861 54132	1143.74	-0.348528	0.373638	-0.932797	0.350925	0.770664
886	NM_007915 13663	1229.77	0.304743	0.201184	1.51475	0.129836	0.55199
887	NM_025982 67125	1769.72	0.00980728	0.169139	0.0579836	0.953762	0.992314
888	U97079 20624	462.337	-0.145798	0.212713	-0.685423	0.493077	0.848846
889	NM_010790 17279	40.2879	1.01462	0.637866	1.59064	0.11169	0.521432
890	NM_025897 101867	111.944	-0.260753	0.31173	-0.83647	0.40289	0.799447
891	NM_054055 114644	42.1223	-0.165635	0.46908	-0.353106	0.724009	0.934031
892	AF326547 14415	16.1096	0.912355	0.519287	1.75694	0.0789283	NA
893	AF326547 14415	12.2269	-0.963296	0.769498	-1.25185	0.210624	NA
894	NM_016748 51797	244.247	0.0718758	0.341337	0.210571	0.833222	0.966859
895	NM_011446 20680	1031.71	-0.257269	0.387567	-0.663805	0.506815	0.856599
896	NM_025628 110323	6166.47	0.0904151	0.165201	0.547305	0.584169	0.889531
897	NM_011499 20901	838.718	0.129751	0.207448	0.625462	0.531668	0.867605
898	NM_025983 67126	4113.04	0.136643	0.166505	0.820656	0.411842	0.805792
899	AW228855 56215	459.435	-0.251904	0.210231	-1.19823	0.230829	0.678465
900	NM_019673 56456	430.029	-0.40557	0.298176	-1.36017	0.173775	0.610999
901	AK018125 28030	645.393	-0.000590661	0.257611	-0.00229284	0.998171	0.999483
902	NM_009423 22032	17.2188	-0.664896	0.517466	-1.28491	0.198825	NA
903	NM_008608 17387	30.9665	-0.603713	0.457707	-1.319	0.18717	0.627102
904	BC018194 80294	105.045	0.684688	0.347669	1.96937	0.0489107	0.366433
905	NM_023434 268741	589.544	-0.0741585	0.187255	-0.39603	0.692083	0.926246
906	NM_009862 12544	76.9598	0.621291	0.290545	2.13837	0.0324871	0.304077
907	NM_007707 12702	44.608	-0.530984	0.488509	-1.08695	0.27706	0.716257
908	NM_019712 56438	2333.56	-0.00425474	0.184867	-0.0230151	0.981638	0.996413
909	NM_019712 56438	413.142	-0.0056562	0.253814	-0.0222848	0.982221	0.996585
910	BC005618 17075	472.284	-4.76944	1.71333	-2.78373	NA	NA
911	NM_019719 56424	1758.39	-0.594876	0.224689	-2.64755	0.00810765	0.149976
912	AV095579 140858	753.149	0.508688	0.210399	2.41773	0.0156176	0.213503
913	NM_007522 12015	702.6	0.357566	0.191742	1.86482	0.062206	0.403951
914	NM_007522 12015	496.956	0.404486	0.193156	2.09409	0.036252	0.320247
915	NM_008550 17160	186.742	0.376844	0.231445	1.62822	0.103478	0.505609
916	NM_019685 56505	246.222	-0.043602	0.208199	-0.209424	0.834117	0.966859
917	NM_008616 22685	73.6199	-0.103675	0.277972	-0.372968	0.709172	0.93053
918	NM_009532 22594	215.885	-0.249274	0.226634	-1.0999	0.271377	0.712031
919	NM_008985 19275 /// 669060	3.1427	-0.440657	1.30431	-0.337848	0.735478	NA
920	NM_009242 20692	15878.4	0.456943	0.194723	2.34664	0.0189438	0.23658
921	AF327929 19376	1710.27	0.182417	0.235465	0.774711	0.43851	0.820839
922	AF327929 19376	1975.21	0.166008	0.229371	0.723752	0.469218	0.837391
923	AF276917 93692	450.965	-0.37216	0.424678	-0.876333	0.380849	0.786463
924	AF276917 93692	91.4386	-0.234153	0.494496	-0.473519	0.635843	0.906373
925	BI658627 20377	106.601	0.0585044	0.276887	0.211294	0.832658	0.966717
926	NM_025485 64655	756.812	0.174236	0.245526	0.709646	0.477924	0.842383
927	BC010808 70129	78.6407	-3.01834	1.30543	-2.31214	0.0207699	0.245163
928	NM_008233 15193	48.7585	-0.837709	0.445188	-1.8817	0.0598771	0.397517
929	NM_031184 83396	131.463	0.206342	0.358176	0.576092	0.564553	0.881864
930	NM_031184 83396	179.354	0.242417	0.238457	1.01661	0.309341	0.740734
931	AF282255 54720	338.675	0.357761	0.218667	1.6361	0.101818	0.502335
932	AF282255 54720	33.908	0.329909	0.395579	0.833992	0.404285	0.800683
933	NM_011236 19365	53.8679	-0.567076	0.339013	-1.67273	0.094381	0.487074
934	NM_009079 19934 /// 623483 /// 627737 /// 632026 /// 634567	4629.74	-0.217268	0.244307	-0.889325	0.373828	0.783194
935	NM_025567 66445	4109.9	-0.0494182	0.241596	-0.204549	0.837925	0.967637
936	BC024944 52530	405.641	0.102041	0.32556	0.313431	0.753953	0.942678
937	BC024944 52530	823.581	-0.0480079	0.319804	-0.150117	0.880673	0.976825
938	AI461712 70984	3697.04	0.431844	0.276538	1.56161	0.118381	0.53322
939	NM_030561 80748	1974.9	0.128397	0.200008	0.64196	0.520899	0.863272
940	NM_030561 80748	2028.02	0.0520048	0.193294	0.269045	0.787895	0.95323
941	NM_007711 12725	257.949	-0.406174	0.312321	-1.3005	0.19343	0.63507
942	BG965399 24044	462.263	-0.120465	0.256804	-0.469094	0.639003	0.907276
943	BI251808 13078	794.844	-0.74467	0.368706	-2.01968	0.0434164	0.349784
944	BI251808 13078	80.9472	-0.428964	0.288133	-1.48877	0.136548	0.561308
945	BC010712 58521	1380.31	0.233444	0.178385	1.30865	0.190652	0.632336
946	NM_017393 53895	721.697	-0.323329	0.200937	-1.60911	0.107593	0.513172
947	NM_017393 53895	946.465	-0.460034	0.208601	-2.20533	0.0274307	0.280116
948	NM_080575 68738	135.405	-0.0488674	0.286237	-0.170724	0.864441	0.973838
949	NM_008911 19044	215.982	-0.283338	0.211553	-1.33933	0.180465	0.619587
950	BC003967 74048	1536.33	0.483465	0.326996	1.47851	0.139272	0.565716
951	NM_018817 54380	225.323	-0.0338941	0.208455	-0.162597	0.870836	0.974908
952	NM_008502 16897	326.531	-0.127701	0.234093	-0.545514	0.5854	0.889752
953	NM_033572 94254	177.24	-0.176398	0.251929	-0.700188	0.48381	0.844726
954	NM_013691 21827	118.636	1.03175	0.353513	2.91857	0.00351638	0.0939357
955	NM_019883 22186 /// 666586 /// 669193 /// 676687	12400.1	-0.0251646	0.192109	-0.130991	0.895782	0.980791
956	NM_009776 12258	3016.81	0.808426	0.291255	2.77566	0.00550893	0.120742
957	NM_011107 18778	5.38753	-1.38125	1.05286	-1.3119	0.189552	NA
958	NM_016907 20732	75.6339	-1.32998	1.14317	-1.16341	0.244663	0.690633
959	NM_025791 66836	1158.45	0.0488161	0.187528	0.260314	0.794622	0.955495
960	NM_009201 20514	8586.07	0.185377	0.222632	0.832659	0.405037	0.801594
961	NM_008321 15903	1461.71	0.20707	0.356887	0.580213	0.561771	0.881043
962	NM_026193 67489	577.651	-0.0200717	0.21107	-0.0950951	0.924239	0.986647
963	BC011081 17436 /// 624892 /// 677317	6476.64	0.0758158	0.224066	0.338363	0.73509	0.937686
964	NM_026635 68250	1552.34	0.0350964	0.21191	0.16562	0.868456	0.974516
965	NM_026635 68250	720.202	0.0713952	0.23627	0.302176	0.762518	0.946313
966	NM_020561 57319	2721.76	0.656898	0.222254	2.95562	0.00312038	0.0874764
967	NM_053075 19744	3635.4	0.11531	0.181938	0.633786	0.526221	0.865476
968	NM_009207 20535	443.661	0.166235	0.254679	0.652725	0.513933	0.859553
969	NM_015772 50524	27.9307	-0.556058	0.470592	-1.18161	0.237359	0.68506
970	NM_019741 56485	16.2839	-1.18646	0.712866	-1.66435	0.0960422	NA
971	NM_021487 66240	55.3468	0.820282	0.516338	1.58865	0.112139	0.522694
972	NM_010715 16881	110.864	-0.407057	0.400447	-1.01651	0.309387	0.740772
973	BF608828 22070	16761.1	-0.0112017	0.185811	-0.0602853	0.951928	0.991881
974	BF608828 22070	6.43085	-0.826797	0.852006	-0.970413	0.331841	NA
975	NM_009153 20347	17.9885	-0.485322	0.617024	-0.786553	0.431544	NA
976	NM_007423 11576	8.43467	0.314611	0.75522	0.416582	0.676984	NA
977	NM_007423 11576	8.49847	1.01083	0.78519	1.28737	0.197965	NA
978	NM_007533 12039	1488.62	-0.108877	0.262841	-0.414233	0.678703	0.921684
979	NM_030238 13424	2854.34	-0.12306	0.178519	-0.689338	0.49061	0.847744
980	NM_007443 11699	20.2073	-1.80417	0.676688	-2.66618	0.00767177	NA
981	NM_138954 192658	4.62957	-0.588899	0.991284	-0.594077	0.552461	NA
982	NM_013859 29805	373.79	-0.0697456	0.196307	-0.355288	0.722374	0.933795
983	NM_025711 66695	196.799	1.15575	0.370728	3.11752	0.0018238	0.0626824
984	NM_011504 20912	858.447	0.0739903	0.19977	0.370377	0.711102	0.931195
985	NM_025286 20530	183.46	-0.720039	0.482111	-1.49351	0.135303	0.559793
986	NM_021550 59048	812.97	0.423266	0.232518	1.82036	0.0687046	0.421469
987	NM_033444 114584	733.726	0.0441761	0.333892	0.132307	0.894742	0.980745
988	NM_009652 11651	1036.38	-0.163222	0.212881	-0.766727	0.443244	0.823362
989	U91905 20378	19.8078	0.387696	0.58514	0.662569	0.507606	NA
990	AW701127 13669	2900.24	-0.144209	0.166378	-0.866757	0.386075	0.7892
991	AW701127 13669	262.788	0.124699	0.255973	0.487157	0.626147	0.903179
992	AW701127 13669	635.117	-0.0866672	0.175616	-0.493503	0.621657	0.901636
993	BI217574 192166	218.074	0.116155	0.211782	0.548467	0.583371	0.889473
994	NM_025358 66108	2739.35	-0.0848583	0.191628	-0.442828	0.65789	0.913882
995	NM_023223 107995	112.699	0.241827	0.446007	0.542205	0.587677	0.890911
996	AF098949 12850	820.399	-0.160347	0.248949	-0.644097	0.519513	0.862428
997	NM_009255 20720	1738.19	-0.0425782	0.248677	-0.171219	0.864052	0.973544
998	NM_007898 13595	886.379	0.077656	0.221891	0.349974	0.726359	0.935493
999	NM_025736 66736	3630.37	0.27938	0.223495	1.25005	0.211281	0.654872
1000	NM_013608 17938	5445.66	-0.25008	0.22052	-1.13404	0.256776	0.700179
1001	AY091600 84505	20.6883	0.0767803	0.60385	0.127151	0.898821	NA
1002	NM_053177 94178	184.954	0.208057	0.258318	0.805431	0.420571	0.81045
1003	NM_053177 94178	586.376	-0.0762224	0.210357	-0.362347	0.717093	0.932384
1004	NM_019517 56175	124.892	-0.0791397	0.259908	-0.304491	0.760754	0.945216
1005	D88187 19273	120.447	0.337342	0.269359	1.25239	0.210428	0.654145
1006	NM_019676 18799	317.01	0.235462	0.288762	0.81542	0.414832	0.807263
1007	NM_023125 16644	19.3528	-1.04516	0.757126	-1.38043	0.167456	NA
1008	NM_013475 11818	58.839	-0.774065	0.434314	-1.78227	0.0747051	0.437067
1009	NM_011991 26572	1873.39	0.172802	0.17388	0.993801	0.32032	0.74721
1010	BC009119 19299	2497.49	-0.0585226	0.187489	-0.312139	0.754935	0.943113
1011	AK018443 22215	1910.66	-0.166988	0.18209	-0.917063	0.359109	0.775675
1012	AK018443 22215	135.73	0.204052	0.268458	0.760091	0.4472	0.825473
1013	AK018443 22215	257.787	-0.031102	0.232684	-0.133666	0.893666	0.980503
1014	NM_138749 140570	327.604	-0.398839	0.459677	-0.86765	0.385586	0.7892
1015	NM_007991 14113	434.513	-0.103828	0.19208	-0.540546	0.588821	0.891303
1016	NM_007991 14113	601.018	-0.273507	0.208203	-1.31366	0.188961	0.629748
1017	BC021352 26432	130.789	0.176465	0.245119	0.719917	0.471576	0.838576
1018	BC021352 26432	164.692	0.388252	0.277934	1.39692	0.162437	0.596315
1019	NM_013669 20616	16.894	-0.436804	0.512441	-0.852399	0.393993	NA
1020	NM_011656 22156	82.1507	0.000618414	0.453502	0.00136364	0.998912	0.999674
1021	NM_019581 56055	499.936	-0.200249	0.229424	-0.872831	0.382755	0.787163
1022	NM_019581 56055	112.949	-0.163585	0.299866	-0.545527	0.585391	0.889752
1023	NM_016706 12812	126.422	-0.106519	0.244431	-0.435782	0.662995	0.915558
1024	NM_013519 14234	69.0341	-0.104506	0.446761	-0.233919	0.815048	0.963005
1025	NM_010294 14626	15.0079	0.304562	0.839568	0.362761	0.716784	NA
1026	BC002055 12257	5962.39	0.103515	0.241832	0.428046	0.668618	0.917854
1027	NM_080837 28106	516.595	0.173326	0.272803	0.635352	0.525199	0.865099
1028	NM_010074 13482	192.148	0.0792024	0.579853	0.136591	0.891354	0.97975
1029	NM_016904 54124	2191.14	-0.254933	0.187123	-1.36238	0.173078	0.610773
1030	NM_026124 67388	2523.08	0.316129	0.190454	1.65987	0.0969403	0.49219
1031	BC009002 74194	355.924	0.192058	0.301661	0.636667	0.524342	0.864996
1032	BC009002 74194	87.4997	0.364824	0.32842	1.11085	0.266634	0.708486
1033	NM_009250 20713	8.25402	-0.319362	0.728747	-0.438234	0.661217	NA
1034	BC012235 26416	1613.21	0.0655975	0.187257	0.350307	0.726108	0.935392
1035	BC012235 26416	50.9452	0.307794	0.342643	0.898294	0.369029	0.780461
1036	BG916066 66646	1482.54	0.2821	0.296399	0.951758	0.34122	0.764665
1037	BG916066 66646	858.769	0.569638	0.331794	1.71684	0.0860081	0.467462
1038	NM_025928 67037	44.2126	-0.370386	0.465397	-0.795851	0.426119	0.814324
1039	NM_027898 52857	480.75	0.0362793	0.241734	0.150079	0.880702	0.976825
1040	NM_031375 83485	403.523	-0.199676	0.21934	-0.910349	0.362638	0.777954
1041	NM_026239 67564	26.8155	-0.0106151	0.441205	-0.0240593	0.980805	NA
1042	NM_009322 21375	6.77883	-0.187574	0.831696	-0.225532	0.821566	NA
1043	NM_008820 18624	1975.61	-0.171374	0.216762	-0.79061	0.429171	0.815364
1044	NM_026481 67971	296.604	0.522236	0.344574	1.5156	0.129621	0.55169
1045	BG069095 15900	130.061	0.684233	0.285425	2.39725	0.0165188	0.219423
1046	NM_008126 14620	52.7009	-0.8693	0.700252	-1.24141	0.214454	0.659337
1047	NM_010112 13644	227.14	0.370302	0.209085	1.77106	0.0765505	0.441967
1048	NM_009420 22024	54.2029	-2.20377	1.19752	-1.84028	0.0657278	0.414024
1049	NM_007529 12032	6.06618	0.393754	1.03439	0.380662	0.703454	NA
1050	NM_025963 621772 /// 636539 /// 666274 /// 668457 /// 67097	5860.48	-0.206883	0.268264	-0.771189	0.440595	0.8219
1051	AW539046 67996	277.206	-0.460376	0.324265	-1.41975	0.15568	0.58722
1052	AW539046 67996	1069.6	-0.516978	0.34317	-1.50648	0.131945	0.555423
1053	NM_025812 66867	664.183	-0.353964	0.214219	-1.65235	0.0984641	0.49499
1054	AI639846 21413	2181.31	-0.153343	0.250257	-0.612743	0.540046	0.871314
1055	AI639846 21413	2077.09	-0.233076	0.287701	-0.810132	0.417864	0.808644
1056	AI639846 21413	4.30457	0.693166	1.05627	0.65624	0.51167	NA
1057	NM_133777 77891	1135.9	0.181235	0.187073	0.968795	0.332647	0.75821
1058	NM_025797 109672	10143.1	0.0775011	0.191963	0.40373	0.686412	0.923849
1059	NM_009975 13001	1248.96	-0.313496	0.23861	-1.31384	0.188899	0.629686
1060	NM_008877 18815	34.5503	0.184865	0.556968	0.331913	0.739955	0.938981
1061	BC004574 59028	427.363	-0.0764379	0.289813	-0.263749	0.791974	0.954692
1062	BB166592 21974	2209.33	-0.118712	0.163352	-0.726723	0.467396	0.836832
1063	BB166592 21974	288.613	-0.0403892	0.242073	-0.166847	0.86749	0.974338
1064	NM_013791 27418	524.999	-0.0991665	0.18911	-0.524385	0.600011	0.894382
1065	NM_013791 27418	13.7067	-0.0835111	0.586767	-0.142324	0.886824	NA
1066	NM_019734 11886	1768.37	0.0546499	0.206271	0.264942	0.791054	0.954504
1067	NM_138660 192160	380.613	-0.199094	0.186281	-1.06878	0.285167	0.72272
1068	NM_008195	966.251	-0.302786	0.300265	-1.0084	0.313264	0.742988
1069	NM_028227 72399	311.553	-0.103007	0.209244	-0.492284	0.622519	0.902022
1070	NM_028227 72399	46.8706	0.157893	0.407562	0.387409	0.698453	0.928023
1071	AW744319 12831	2085.49	0.777757	0.269139	2.8898	0.00385484	0.0980003
1072	AW744319 12831	85.0909	1.4563	0.36995	3.93649	8.26832e-05	0.00774145
1073	NM_011801 23837	976.452	-0.0693117	0.185772	-0.3731	0.709074	0.930525
1074	NM_133806 107652 /// 640502	1626.6	-0.126606	0.250604	-0.505205	0.613415	0.898998
1075	NM_133806 107652	22.7249	0.965651	0.528763	1.82625	0.067813	NA
1076	NM_133806 107652	128.562	0.0488024	0.295977	0.164886	0.869034	0.974516
1077	NM_010436 15270	242.904	-0.362885	0.309167	-1.17375	0.240495	0.687527
1078	NM_134100 106073	682.791	0.563346	0.260582	2.16187	0.030628	0.296453
1079	NM_018736 17535	108.411	0.0365705	0.291113	0.125623	0.90003	0.981632
1080	NM_019564 56213	2693.3	0.909992	0.210225	4.32866	1.50022e-05	0.00213808
1081	NM_011014 18391	844.146	0.463623	0.279158	1.66079	0.0967553	0.491783
1082	NM_017397 53975	257.165	-0.326565	0.199117	-1.64007	0.100991	0.500221
1083	NM_011918 24131	10.3238	0.88746	0.709075	1.25157	0.210725	NA
1084	NM_008923 19085	58.761	0.163588	0.349109	0.468588	0.639364	0.907276
1085	NM_008923 19085	4.47684	0.78281	1.1344	0.690063	0.490154	NA
1086	AK002290 81489	733.664	-0.24879	0.262364	-0.948261	0.342997	0.766126
1087	AK002290 81489	312.41	-0.108229	0.264216	-0.409623	0.682082	0.922681
1088	BC027435 68014	42.0401	0.217271	0.428038	0.507599	0.611735	0.8987
1089	NM_133715 544817	175.048	-0.0547629	0.295958	-0.185036	0.853201	0.971033
1090	NM_138315 171580	61.0858	0.232695	0.298001	0.780852	0.43489	0.81924
1091	NM_134045 108760	54.2989	0.404813	0.437928	0.924382	0.355287	0.773484
1092	BC014753	14.5827	0.465547	0.62329	0.746918	0.455113	NA
1093	NM_009112 20194	4595.86	0.704688	0.215783	3.26572	0.00109184	0.0457799
1094	NM_133837 98828	1218.68	-0.129298	0.199249	-0.648924	0.516387	0.860532
1095	NM_025562 66437	1796.21	0.244872	0.189144	1.29463	0.195447	0.637601
1096	NM_025571 66449	2247.83	0.135796	0.184395	0.736437	0.461465	0.833549
1097	NM_133684 67247	3936.63	-0.0698118	0.175716	-0.3973	0.691146	0.925934
1098	NM_133697 68552	4004.39	0.0738677	0.164769	0.448311	0.653929	0.912356
1099	NM_133697 68552	2023.65	0.0244857	0.235031	0.104181	0.917026	0.985173
1100	NM_033617 114143	423.833	0.203216	0.228994	0.887429	0.374848	0.783424
1101	NM_021537 59041	782.729	-0.0426371	0.197672	-0.215696	0.829225	0.966076
1102	BC003736 27096	806.533	-0.108048	0.173411	-0.623078	0.533233	0.868336
1103	NM_009949 12896	2278.48	-0.0935564	0.31057	-0.301241	0.763231	0.946743
1104	NM_009516 22390	281.227	-0.729326	0.407723	-1.78878	0.0736502	0.434418
1105	NM_009516 22390	85.5852	-0.276882	0.313251	-0.883899	0.376751	0.784315
1106	NM_025504 66349	93.8026	-0.374013	0.256937	-1.45566	0.145486	0.573816
1107	NM_016669 12971	32.6462	1.04268	0.559548	1.86343	0.0624018	0.404108
1108	NM_026087 67315	11.5757	-0.394501	0.587271	-0.671753	0.501741	NA
1109	BE197945 20324	8366.71	0.307702	0.242528	1.26873	0.204538	0.647732
1110	BE197945 20324	4461.48	0.44849	0.291577	1.53816	0.124011	0.542448
1111	NM_021514 18642	217.852	-0.253215	0.2501	-1.01246	0.31132	0.742285
1112	NM_138602 54637	35.9409	-0.0989523	0.390475	-0.253415	0.799948	0.957649
1113	NM_138602 54637	95.6913	0.0800714	0.259396	0.308684	0.757562	0.94417
1114	NM_009311 21333	12.5483	-0.585444	0.723458	-0.80923	0.418383	NA
1115	NM_031190 18663	51.5028	-2.02	0.733129	-2.75531	0.00586359	0.124827
1116	NM_027398 70357	39.9885	0.174585	0.381957	0.457081	0.647613	0.910182
1117	NM_007394 11477	112.824	0.171799	0.312299	0.550109	0.582244	0.888878
1118	NM_007394 11477	39.8124	0.256308	0.356341	0.719276	0.471971	0.83879
1119	NM_008323 15929	4581.85	-0.0886047	0.204964	-0.432294	0.665528	0.916165
1120	NM_008323 15929	3197.91	-0.0304201	0.225989	-0.134609	0.892921	0.980281
1121	NM_011561 21665 /// 545124 /// 624784 /// 670176 /// 672659	695.778	0.216744	0.202718	1.06919	0.284982	0.72272
1122	BC005594 53319	702.188	-0.870131	0.285758	-3.04499	0.00232691	0.0725429
1123	NM_008014 14208	699.835	-0.259711	0.22996	-1.12937	0.25874	0.701802
1124	NM_019717 56298	1634.95	0.0612314	0.242188	0.252826	0.800402	0.957738
1125	NM_019717 56298	247.942	0.416891	0.313451	1.33	0.183517	0.623599
1126	NM_030004 68631	165.831	-0.351731	0.339213	-1.0369	0.299781	0.733615
1127	NM_010879 17974	417.808	-0.121466	0.22463	-0.540738	0.588688	0.891296
1128	NM_010879 17974	23.8843	0.250567	0.473475	0.529209	0.59666	NA
1129	NM_019731 56520	44.4366	0.603748	0.38044	1.58697	0.112519	0.522694
1130	AV320241 58800	652.699	-0.222471	0.185525	-1.19914	0.230474	0.677971
1131	AV320241 58800	227.305	-0.0849131	0.242165	-0.350641	0.725858	0.935278
1132	AV320241 58800	516.627	-0.401781	0.208134	-1.9304	0.0535579	0.379925
1133	NM_026410 67849	23.2002	0.266899	0.536534	0.49745	0.618872	NA
1134	NM_010222 14231	1019.15	0.775307	0.23991	3.23166	0.00123072	0.0496699
1135	NM_053252 114601	271.941	0.480235	0.36934	1.30025	0.193514	0.63514
1136	NM_133187 68659	864.332	1.39536	0.267308	5.22005	1.78875e-07	6.31103e-05
1137	NM_007997 14149	72.5026	-0.166926	0.334715	-0.498712	0.617982	0.900137
1138	NM_019865 19982	5875.34	-0.26853	0.278427	-0.964452	0.33482	0.759647
1139	X14480 18073	7294.62	0.456455	0.230483	1.98043	0.0476554	0.363317
1140	BC010528 13112	86.7864	-2.39429	1.13451	-2.11042	0.0348226	0.313991
1141	BC013344 17256	898.384	0.149246	0.195877	0.761934	0.446099	0.824671
1142	NM_007796 13024 /// 13025	1449.22	0.314951	0.396741	0.793846	0.427285	0.814852
1143	BG518542 21841	720.45	-0.830749	0.270088	-3.07585	0.00209905	0.0681567
1144	BG518542 21841	239.209	-0.709422	0.264269	-2.68447	0.00726452	0.141433
1145	BG518542 21841	288.357	-0.808435	0.309586	-2.61134	0.00901879	0.159293
1146	BE986800 12237	1385.67	0.103408	0.165742	0.623911	0.532686	0.868136
1147	NM_021605 59125	1793.45	0.225233	0.204692	1.10035	0.27118	0.711869
1148	NM_021605 59125	311.134	0.415149	0.224063	1.85282	0.063908	0.408782
1149	NM_020606 57342	110.387	0.954538	0.316814	3.01293	0.00258742	0.0776523
1150	AK013255 12539	1006.63	0.199022	0.211051	0.943006	0.345678	0.767594
1151	AK013255 12539	37.7913	-0.380444	0.469131	-0.810955	0.417392	0.808324
1152	BC013711 27886	116.002	-0.0135901	0.268318	-0.0506493	0.959605	0.993289
1153	BC013711 27886	48.9605	-0.208126	0.349845	-0.59491	0.551904	0.876656
1154	NM_020573 64291	1109.59	-0.385059	0.23205	-1.65938	0.0970395	0.49219
1155	NM_026592 68170	1237.88	0.214996	0.233054	0.922518	0.356259	0.773974
1156	NM_009228 20648	652.108	0.369912	0.296865	1.24606	0.212741	0.656759
1157	NM_020048 56771	575.694	-0.39128	0.181891	-2.15118	0.0314622	0.299814
1158	NM_011539 21391	83.7939	0.388578	0.331217	1.17318	0.240723	0.687706
1159	BC018249 20614	12.2862	-0.671694	0.857979	-0.782879	0.433698	NA
1160	NM_016774 11947	8077.24	0.0797879	0.216334	0.368818	0.712264	0.931393
1161	NM_020003 56700	1195.58	0.156364	0.21514	0.726801	0.467348	0.836832
1162	AI649303 18010	310.592	-0.955609	0.535271	-1.78528	0.0742156	0.435901
1163	NM_026228 67547	567.617	-0.348678	0.828132	-0.421041	0.673725	0.919542
1164	NM_029550 64697	20.209	0.111136	0.458735	0.242267	0.808573	NA
1165	NM_026612 68198	1734.66	0.201883	0.192945	1.04632	0.295413	0.73076
1166	NM_009665 11702 /// 11703	591.835	-0.62233	0.405148	-1.53605	0.124525	0.54387
1167	BC011058 65107	1536.11	-0.0663312	0.218458	-0.303634	0.761407	0.945419
1168	BC018228 12028	283.657	0.124799	0.274189	0.455155	0.648998	0.910406
1169	NM_008650 17850	2379.79	0.0939464	0.230086	0.40831	0.683046	0.923076
1170	NM_008650 17850	8.58196	-0.434968	0.706955	-0.61527	0.538376	NA
1171	NM_026524 68041	1560.63	-1.02853	0.535325	-1.92131	0.0546925	0.383407
1172	NM_025423 66206	536.806	-0.00945721	0.216352	-0.0437121	0.965134	0.994474
1173	NM_010360 14866	1738.6	-1.33473	0.484035	-2.7575	0.00582457	0.124179
1174	NM_008801 18582	189.143	0.393888	0.2346	1.67897	0.0931574	0.484214
1175	NM_133182 15468	339.051	0.279877	0.267781	1.04517	0.295944	0.731103
1176	NM_133804 98170	167.435	0.571799	0.278812	2.05084	0.0402825	0.33778
1177	NM_018884 55983	1077.57	0.158931	0.304423	0.522071	0.601621	0.89503
1178	NM_133893 100535 /// 231699	69.6094	0.282417	0.467402	0.604227	0.545693	0.87408
1179	NM_025401 66177	2981.99	-0.232247	0.249756	-0.929894	0.352426	0.771708
1180	NM_134007 52637	1654.11	0.364779	0.209433	1.74175	0.0815528	0.454956
1181	NM_134007 52637	3712.42	0.140371	0.186789	0.751495	0.452355	0.82836
1182	NM_133726 70356	13.2007	0.516759	0.731966	0.705987	0.480196	NA
1183	BC017126 26562	181.518	-0.0640483	0.314933	-0.203371	0.838845	0.967764
1184	BC017126 26562	53.0187	-0.027627	0.347374	-0.079531	0.93661	0.989409
1185	NM_011402 20531	88.2975	-0.267744	0.64987	-0.411997	0.680342	0.921919
1186	BB550400 14451	1490.12	0.201619	0.355566	0.567037	0.570689	0.883425
1187	BC005579 66680	1104.4	-0.194079	0.209289	-0.927326	0.353757	0.772346
1188	NM_009143 20316	1600.08	-0.049376	0.286201	-0.172522	0.863027	0.973263
1189	NM_013902 30795	1523.52	-0.118938	0.230844	-0.515231	0.606392	0.896783
1190	NM_013902 30795	637.059	-0.0235329	0.214028	-0.109952	0.912447	0.984272
1191	BC016573 26356	688.818	-0.243867	0.25671	-0.949971	0.342127	0.765631
1192	NM_011484 20844	375.196	-0.0184561	0.219122	-0.0842277	0.932875	0.989044
1193	NM_011484 20844	152.17	-0.00647975	0.31525	-0.0205543	0.983601	0.99683
1194	NM_022419 64296	17.9858	-0.932319	0.566883	-1.64464	0.100044	NA
1195	NM_009298 20935	181.734	-0.46376	0.245229	-1.89112	0.0586077	0.393954
1196	BC011462 14163	82.3501	0.210048	0.266814	0.787245	0.431138	0.816797
1197	NM_009748 12068	437.672	0.222449	0.294951	0.75419	0.450735	0.827267
1198	NM_009748 12068	294.254	0.366898	0.270182	1.35797	0.174474	0.611842
1199	BC027026 12580	4168.57	-0.0461537	0.273841	-0.168542	0.866157	0.973963
1200	NM_023684 72699	76.9388	-0.499049	0.344038	-1.45056	0.146902	0.575415
1201	NM_017470 54152	97.2399	-0.389845	0.328711	-1.18598	0.235629	0.682805
1202	NM_007403 11501	93.756	1.70293	0.569767	2.98882	0.00280061	0.0811056
1203	NM_019656 56496	363.632	0.453017	0.333955	1.35652	0.174933	0.612254
1204	NM_016756 12566	294.762	-0.167383	0.220482	-0.759166	0.447753	0.826042
1205	NM_019458 54624	300.907	-0.142474	0.226025	-0.630346	0.528468	0.865995
1206	NM_022321 64099	8.67773	0.343095	0.754006	0.45503	0.649088	NA
1207	NM_022321 64099	30.5998	-0.190457	0.418782	-0.454789	0.649261	0.910406
1208	AI594880 66493	4105.25	-0.12918	0.174664	-0.73959	0.459549	0.832825
1209	AI594880 66493	258.65	-0.0364295	0.245626	-0.148313	0.882096	0.977064
1210	AI594880 66493	60.4674	0.0871617	0.321677	0.270961	0.786421	0.952906
1211	BC003839 17210	2439.68	0.189512	0.189524	0.999937	0.317341	0.745744
1212	BC003839 17210	600.704	0.260203	0.266072	0.977944	0.328102	0.753736
1213	NM_026418 67865	224.44	0.864817	0.292181	2.95987	0.00307769	0.086634
1214	NM_019649 56457	706.793	-0.0305373	0.180838	-0.168865	0.865903	0.973963
1215	BC018354 12417 /// 629578 /// 672750	2822.55	-0.342377	0.176931	-1.93509	0.052979	0.377987
1216	NM_054099 117171	381.438	-0.0839632	0.186616	-0.449925	0.652765	0.911952
1217	NM_020558 57316	48.3949	0.155448	0.323847	0.480003	0.631225	0.904468
1218	NM_020558 57316	9.87356	-0.452291	0.8329	-0.543032	0.587108	NA
1219	BC021400 14082	127.12	0.314189	0.2726	1.15257	0.249089	0.693988
1220	NM_009405 21953	42.5033	-0.14714	0.689666	-0.213349	0.831055	0.966407
1221	NM_134139 107071	410.925	-0.179597	0.224972	-0.798308	0.424692	0.813476
1222	U70674 18222	398.528	-0.167339	0.214536	-0.780003	0.435389	0.819529
1223	BC021353 66540	518.053	0.761136	0.212046	3.58949	0.000331325	0.0211136
1224	BC021353 66540	65.5774	0.72464	0.296338	2.44531	0.0144726	0.206057
1225	NM_024172 66245	902.632	-0.110782	0.258379	-0.42876	0.668098	0.917497
1226	D38146 13636	231.604	-0.364463	0.30564	-1.19246	0.233081	0.681215
1227	NM_009097 20111	130.702	0.296291	0.320872	0.923394	0.355802	0.7738
1228	NM_030253 80285	716.312	0.451132	0.271178	1.6636	0.0961917	0.490367
1229	NM_016849 54131	359.068	-0.216374	0.189964	-1.13903	0.254692	0.698633
1230	NM_009482 22286	17.24	-0.0454969	0.521275	-0.08728	0.930449	NA
1231	NM_138647 14559 /// 93898	4.92748	2.33271	1.18827	1.96312	0.0496324	NA
1232	BC007190 67963	9605.77	-0.0623609	0.309671	-0.201378	0.840403	0.968343
1233	NM_009942 12859	5802.82	-0.0421178	0.180788	-0.232967	0.815787	0.963406
1234	NM_008749 18220	1352.46	-0.519653	0.348831	-1.4897	0.136304	0.56086
1235	NM_020007 56758	5894.72	0.0854262	0.200527	0.426009	0.670102	0.918453
1236	NM_008190 14915	20.8194	-1.08364	0.471977	-2.29596	0.021678	NA
1237	NM_021505 59008	1659.54	0.107007	0.192113	0.556996	0.57753	0.886252
1238	BB818311 22099	658.774	0.023541	0.198343	0.118689	0.905522	0.983041
1239	BB818311 22099	1854.44	-0.0229937	0.176662	-0.130156	0.896443	0.980791
1240	NM_025457 66268	554.564	-0.146957	0.241015	-0.609741	0.542033	0.872235
1241	NM_025384 66148	2792.97	0.335216	0.239614	1.39898	0.161818	0.595397
1242	NM_023423 68050	1025.6	0.491327	0.212962	2.30711	0.0210485	0.246042
1243	NM_023423 68050	2022.73	0.574895	0.199093	2.88757	0.00388233	0.0982358
1244	NM_007954 13884	27.0013	-0.883259	0.58339	-1.51401	0.130023	NA
1245	NM_023166 17826	414.445	0.287152	0.25525	1.12498	0.260597	0.702821
1246	U42190 17688	257.426	-0.17546	0.227557	-0.77106	0.440671	0.82199
1247	NM_007921 13710	112.497	-1.80191	1.00749	-1.78852	0.0736926	0.434481
1248	NM_021437 58248	691.471	0.445132	0.180038	2.47244	0.0134194	0.197275
1249	NM_016747 53310	156.966	-0.334945	0.35264	-0.94982	0.342204	0.76566
1250	NM_016902 53885	493.227	0.34673	0.24815	1.39726	0.162336	0.59616
1251	NM_009032 19653	244.455	-0.419063	0.228615	-1.83305	0.0667952	0.416062
1252	NM_007438 11674	8238.28	0.0558761	0.179891	0.310612	0.756096	0.943563
1253	AK018668 12177	3585.42	-0.0465363	0.158187	-0.294185	0.768617	0.947741
1254	AK018668 12177	1588.02	0.156346	0.17554	0.890657	0.373113	0.78278
1255	NM_018772 55950	2585.18	-0.0381521	0.160169	-0.238199	0.811726	0.96187
1256	NM_008379 16211	865.163	0.25944	0.284677	0.911348	0.362112	0.777632
1257	AW495711 60599	1099.3	-0.032186	0.258487	-0.124517	0.900906	0.981764
1258	AW495711 60599	8.59905	0.221822	0.943109	0.235203	0.814051	NA
1259	NM_029397 75710	257.016	-0.0909894	0.250502	-0.363228	0.716435	0.932312
1260	NM_029397 75710	35.5591	0.115582	0.406315	0.284465	0.776054	0.950068
1261	NM_010742 17068	42.4189	-0.107985	0.404846	-0.266731	0.789676	0.954148
1262	NM_022988 65102	239.621	0.371695	0.222277	1.67221	0.0944826	0.487258
1263	BC011435 76332	429.53	0.349379	0.232158	1.50492	0.132344	0.555531
1264	NM_008898 18984	1548.56	-0.19675	0.339332	-0.579816	0.562039	0.881164
1265	NM_019926 17772	250.974	0.248819	0.280387	0.887415	0.374855	0.783424
1266	NM_011706 22368	202.644	0.317146	0.384991	0.823775	0.410067	0.804938
1267	NM_007377 11302	336.695	1.04189	0.41182	2.52996	0.0114074	0.180845
1268	BC024621 56486	5197.75	0.0136637	0.173628	0.0786955	0.937275	0.989409
1269	NM_025366 66121	1956.84	-0.00160888	0.198405	-0.00810907	0.99353	0.998465
1270	NM_026438 67895	2861.1	-0.466923	0.20949	-2.22886	0.0258231	0.273029
1271	NM_134084 105675	201.184	-0.209894	0.220071	-0.953757	0.340207	0.763632
1272	NM_033561 22384	3075.22	-0.192712	0.166665	-1.15628	0.247565	0.692613
1273	NM_030711 80898	281.976	-0.320657	0.269828	-1.18837	0.234686	0.682589
1274	NM_009455 22194 /// 631407	1676.64	-0.0362476	0.211199	-0.171628	0.86373	0.973492
1275	NM_011903 24086	287.427	-0.149113	0.210804	-0.707353	0.479347	0.843307
1276	NM_133949 84113	261.74	-0.473607	0.220594	-2.14696	0.0317962	0.301704
1277	NM_130864 113868 /// 235674	1635.49	0.31196	0.25553	1.22083	0.222149	0.668294
1278	NM_130864 113868 /// 235674	3110.4	0.325964	0.231207	1.40983	0.158588	0.591315
1279	NM_011288 19935	921.177	-0.00347713	0.18525	-0.0187699	0.985025	0.997029
1280	NM_008202 14977	977.89	-0.0366998	0.257934	-0.142284	0.886856	0.97853
1281	NM_134131 106869	722.494	0.238215	0.259574	0.917717	0.358767	0.775399
1282	NM_023721 73834	1812.17	-0.329489	0.270455	-1.21828	0.223118	0.669471
1283	NM_023721 73834	1347.73	-0.319049	0.249852	-1.27695	0.201619	0.644264
1284	NM_010217 14219	1092.99	0.434868	0.208119	2.08951	0.0366619	0.321414
1285	BC003222 27376	3577.17	0.154531	0.242725	0.636652	0.524352	0.864996
1286	BC003222 27376	467.587	0.334788	0.314894	1.06318	0.287702	0.724664
1287	U31908 16498	47.6435	1.13653	0.379128	2.99774	0.00271989	0.0799237
1288	NM_011136 18985	36.5892	0.290391	0.615021	0.472165	0.636809	0.906782
1289	NM_011584 353187	1803.77	-0.503819	0.264418	-1.90539	0.0567295	0.388736
1290	NM_011584 353187	10.6818	-0.108358	0.759303	-0.142707	0.886522	NA
1291	NM_024256 72727	246.249	-0.10751	0.242489	-0.443362	0.657504	0.913696
1292	NM_009773 12236	24.5625	0.208713	0.486676	0.428854	0.66803	NA
1293	NM_133878 100088	63.8816	0.515503	0.327242	1.5753	0.115188	0.527628
1294	NM_133835 98766	1444.27	0.0617144	0.202214	0.305193	0.760219	0.944844
1295	NM_023060 65967	78.0589	0.0237869	0.273685	0.0869135	0.93074	0.9887
1296	AF181560 30052	18.6569	0.0381846	0.550271	0.0693923	0.944677	NA
1297	BC014762 19879	15.3649	-0.575138	0.577458	-0.995983	0.319259	NA
1298	U31967 20674	8.25639	0.0425656	0.872011	0.0488132	0.961068	NA
1299	NM_133943 101502	1946.42	-0.299389	0.213868	-1.39988	0.16155	0.595397
1300	NM_013882 29870	33.9539	0.797643	0.423847	1.88191	0.0598477	0.397517
1301	NM_009945 12866	8943.46	-0.0234359	0.172915	-0.135534	0.89219	0.980175
1302	NM_009945 12866	6447.72	0.0511761	0.17353	0.294912	0.768061	0.947677
1303	NM_011482 20826 /// 434401 /// 637555	1216.83	-0.223293	0.195821	-1.14029	0.254164	0.698161
1304	NM_011482 20826	1257.63	-0.284747	0.248961	-1.14374	0.25273	0.696804
1305	BB125321 56324	285.74	0.0829679	0.208957	0.397058	0.691325	0.925959
1306	BB125321 56324	51.6839	0.0329147	0.404523	0.0813668	0.93515	0.989409
1307	BB125321 56324	176.828	-0.0773595	0.229805	-0.336631	0.736395	0.937952
1308	BB125321 56324	25.7763	0.255523	0.495056	0.516148	0.605751	NA
1309	NM_010189 14132	2478.42	0.0854287	0.28277	0.302114	0.762565	0.946329
1310	NM_025624 66537	2995.79	0.105267	0.173692	0.606058	0.544476	0.873386
1311	NM_027853 71664	176.48	0.479858	0.37872	1.26705	0.205138	0.648207
1312	AI462296 56458	1414.35	0.0695154	0.327592	0.212201	0.83195	0.966439
1313	AI462296 56458	910.969	0.136145	0.358718	0.379531	0.704293	0.929618
1314	AI462296 56458	2768.84	0.0248687	0.268268	0.0927009	0.926141	0.987046
1315	NM_026768 68565	865.553	-0.0336681	0.218958	-0.153765	0.877795	0.976216
1316	AB018194 19261	513.636	0.515374	0.29648	1.73831	0.0821562	0.45675
1317	AB018194 19261	40.838	0.42935	0.4207	1.02056	0.307463	0.73972
1318	NM_023876 77766	45.5243	-0.654677	0.412496	-1.58711	0.112488	0.522694
1319	NM_008628 17685	192.66	-0.275128	0.223279	-1.23222	0.217867	0.663315
1320	NM_026664 68299	667.321	0.0478556	0.172547	0.277348	0.781513	0.951924
1321	BC019432 20182	483.357	-0.187742	0.185524	-1.01196	0.311559	0.742294
1322	NM_026658 68291	236.672	-0.0463538	0.245676	-0.188678	0.850345	0.970746
1323	NM_008595 17305	1185.87	0.558906	0.424483	1.31667	0.187948	0.628402
1324	NM_133973 102339	568.73	0.039352	0.20225	0.194571	0.845729	0.969367
1325	NM_133795 66827	216.752	0.0257621	0.209237	0.123124	0.902009	0.982198
1326	NM_030880 80708	89.2996	-0.488315	0.290173	-1.68284	0.0924055	0.481989
1327	BC005421 54610	175.446	-2.91633	1.14337	-2.55064	NA	NA
1328	NM_010404 15114	48.3056	-0.294927	0.324643	-0.908466	0.363632	0.778411
1329	NM_021511 59014	576.179	-0.478354	0.225247	-2.12369	0.0336965	0.309371
1330	NM_009213 20598	394.261	-0.115664	0.227322	-0.50881	0.610885	0.898464
1331	NM_030251 80283	137.377	-0.170097	0.232774	-0.730739	0.464939	0.835783
1332	BE447520 27981	3180.86	-0.760492	0.185851	-4.09194	4.27772e-05	0.00479685
1333	BC021536 106264	1167.29	-0.0519879	0.173251	-0.300073	0.764122	0.946787
1334	BC021536 106264 /// 638521	39.5549	0.351703	0.404229	0.870057	0.384269	0.788422
1335	NM_021884 22088	1185.26	0.247659	0.192549	1.28621	0.19837	0.64009
1336	AU079968 16593	108.677	0.402876	0.286465	1.40637	0.159613	0.592935
1337	NM_025417 66199	571.258	-0.130075	0.229038	-0.567917	0.570091	0.883215
1338	NM_009190 20479	1818.1	-0.215098	0.175977	-1.22231	0.221591	0.668129
1339	BC006668 12908	1427.89	-0.0916412	0.298727	-0.306772	0.759017	0.944467
1340	NM_023143 50909	926.732	0.16427	0.260126	0.631502	0.527712	0.865899
1341	NM_013915 30928	1341.68	-0.194642	0.251746	-0.773168	0.439423	0.821063
1342	AU021035 15529	496.65	0.477306	0.222386	2.14629	0.0318496	0.301722
1343	AU021035 15529	174.52	0.855147	0.269529	3.17275	0.00151002	0.0564424
1344	AF250139 80888	1483.16	0.55432	0.379124	1.46211	0.143712	0.571431
1345	AF250139 80888	531.425	0.624232	0.391473	1.59457	0.110808	0.519533
1346	BB703307 192678	21.7884	0.660368	0.493689	1.33762	0.18102	NA
1347	NM_010765 17165	695.727	-0.134111	0.240144	-0.558458	0.576532	0.885831
1348	NM_007809 13074	74.8117	-3.47774	1.40185	-2.48083	NA	NA
1349	NM_021474 58859	204.869	0.328071	0.27786	1.18071	0.23772	0.685622
1350	NM_011799 23834	32.6527	0.00365674	0.414857	0.00881445	0.992967	0.998321
1351	NM_133711 69281	14.649	-1.58257	1.05033	-1.50673	0.13188	NA
1352	NM_012046 26972 /// 675982	15.0502	-0.0797261	0.694835	-0.114741	0.90865	NA
1353	NM_007515 11989	22.0666	0.0922033	0.466287	0.19774	0.843249	NA
1354	NM_024406 11770	23194.1	0.0851365	0.160441	0.530642	0.595667	0.892931
1355	BC020088 15115	738.08	0.19696	0.174348	1.1297	0.258605	0.701715
1356	NM_010382 14969	2024.31	0.810156	0.309565	2.61708	0.00886853	0.157893
1357	BC024693 67199	956.003	0.148335	0.171996	0.862432	0.38845	0.790142
1358	BB283676 80890	367.05	-1.1527	0.566093	-2.03623	0.041727	0.343053
1359	BB283676 80890	219.075	-1.18789	0.563701	-2.10731	0.0350911	0.315482
1360	BB283676 80890	35.4957	-0.398187	0.422765	-0.941864	0.346262	0.767916
1361	NM_025864 66950	38.9927	0.260222	0.408261	0.637392	0.52387	0.864826
1362	NM_025864 66950	19.2406	0.520801	0.473122	1.10077	0.270995	NA
1363	AF296657 22213	976.112	0.557973	0.201136	2.7741	0.00553545	0.1208
1364	AF296657 22213	46.195	0.53974	0.352518	1.5311	0.125745	0.546099
1365	NM_025960 67091	313.864	-0.514123	0.441198	-1.16529	0.243902	0.690376
1366	BI134670 66406	200.623	0.484418	0.226389	2.13976	0.0323744	0.303828
1367	BI134670 66406	5.29599	0.748888	0.967873	0.773746	0.439081	NA
1368	NM_019716 56452	420.087	0.209639	0.233407	0.898166	0.369097	0.780461
1369	NM_017380 53860	836.401	0.939847	0.213941	4.39302	1.11787e-05	0.00172946
1370	NM_025611 66515	446.391	-0.17132	0.207624	-0.825145	0.409289	0.804696
1371	NM_016778 51800	447.028	0.274533	0.243548	1.12722	0.259649	0.702077
1372	NM_009085 20016	376.297	-0.186805	0.2217	-0.842605	0.399449	0.798063
1373	NM_008063 14385	415.379	-0.621955	0.380801	-1.63328	0.10241	0.503798
1374	NM_008490 16816	19.1861	-0.437939	0.495394	-0.884021	0.376685	NA
1375	NM_025304 30949	545.328	-0.400928	0.339787	-1.17994	0.238025	0.685844
1376	NM_007544 12122	306.93	0.0984581	0.305998	0.32176	0.747634	0.941543
1377	NM_018879 56032	287.584	-0.101325	0.207359	-0.488646	0.625092	0.902693
1378	AF269062 192212	412.882	-4.89027	1.66839	-2.93112	NA	NA
1379	AF269062 192212	31.8942	-1.48742	0.643852	-2.31019	0.0208779	0.245636
1380	AF069311 19746	51.0746	0.296748	0.332122	0.893493	0.371593	0.78201
1381	NM_026161 67445	35.2959	-2.77653	0.922164	-3.01089	NA	NA
1382	NM_021543 18530	15.5409	-0.35106	0.571201	-0.6146	0.538819	NA
1383	BC014783 26446	1477.24	-0.195322	0.18062	-1.08139	0.279522	0.718959
1384	AK010619 18673 /// 665511 /// 669197 /// 674314	1454.93	0.172161	0.17714	0.971897	0.331102	0.756942
1385	NM_025323 66055	1275.02	-0.173642	0.23395	-0.742218	0.457955	0.831579
1386	NM_025323 66055	1235.65	-0.363772	0.263566	-1.38019	0.167527	0.603425
1387	NM_011189 19186	2130.18	0.112826	0.199857	0.564535	0.57239	0.884369
1388	BC011499 239739 /// 671770 /// 67738	385.411	0.0476302	0.202658	0.235027	0.814188	0.962692
1389	NM_025327 66059	835.927	-0.227731	0.304275	-0.748438	0.454196	0.829231
1390	NM_025327 66059	1551.54	-0.181141	0.306823	-0.590374	0.55494	0.87756
1391	NM_029632 76497	170.843	-0.117506	0.231928	-0.506647	0.612403	0.898916
1392	AF226613 53945	223.34	-0.206823	0.302956	-0.682685	0.494806	0.849729
1393	NM_026034 67211	444.337	-0.326679	0.252369	-1.29445	0.19551	0.637616
1394	NM_009777 12260	762.459	1.25712	0.327385	3.83988	0.000123094	0.010373
1395	NM_026365 67767	812.265	0.246138	0.194387	1.26622	0.205434	0.648207
1396	NM_007913 13653	1070.97	-2.10326	0.977029	-2.15271	0.0313412	0.299647
1397	AK014605 67426	281.363	-0.0406992	0.205223	-0.198317	0.842797	0.96915
1398	AK014605 67426	64.7413	-0.0917082	0.367942	-0.249246	0.80317	0.958621
1399	BC010191 19246	884.68	-0.267514	0.268584	-0.996016	0.319242	0.746484
1400	BG228815 63985	546.556	0.561175	0.193952	2.89338	0.00381121	0.0976635
1401	NM_133969 102294	897.995	1.59594	0.34717	4.59698	4.28656e-06	0.000789902
1402	NM_133969 102294	2233.23	1.52949	0.348633	4.38709	1.14878e-05	0.00175848
1403	NM_008766 18399	25.7362	-0.155407	0.471384	-0.329683	0.741639	NA
1404	NM_021881 19317	3929.86	0.28847	0.290132	0.99427	0.320091	0.74706
1405	NM_007675 26366	634.551	-5.92838	1.99347	-2.97389	NA	NA
1406	NM_025591 66488	685.597	0.0549242	0.262968	0.208863	0.834555	0.967023
1407	NM_027281 21884	28.9736	-1.29254	0.783339	-1.65004	0.0989343	0.495785
1408	NM_007530 12033	444.389	0.0107774	0.251771	0.0428062	0.965856	0.994474
1409	NM_025622 107753	11.0163	0.195341	0.868888	0.224817	0.822122	NA
1410	NM_025622 107753	42.6409	-0.282436	0.502385	-0.56219	0.573987	0.885206
1411	NM_012029 26940	252.497	-0.0747454	0.253011	-0.295424	0.76767	0.947677
1412	BC004829 20973	1068.77	0.0252207	0.196762	0.128179	0.898007	0.981117
1413	NM_130889 67628	2738.63	-0.0793074	0.158452	-0.500514	0.616713	0.900027
1414	NM_024171 66212	4154.93	-0.228395	0.287462	-0.794522	0.426892	0.814852
1415	NM_010124 13688	1061	-0.00512664	0.240695	-0.0212993	0.983007	0.996684
1416	NM_030611 83702	15.5242	-3.6112	1.13572	-3.17965	0.00147452	NA
1417	BE688382 18472	812.971	0.0400981	0.196318	0.204251	0.838158	0.967743
1418	BG074127 20340	1103.01	0.129804	0.166649	0.778911	0.436032	0.8199
1419	AW493043 26919	298.083	-0.263025	0.255127	-1.03096	0.30256	0.735628
1420	NM_009897 12716	25.1197	-0.0583263	0.457374	-0.127524	0.898525	NA
1421	NM_009037 19672	1487.71	-1.04428	0.831329	-1.25616	0.209059	0.653275
1422	NM_007700 12675	639.972	-0.397953	0.205469	-1.93681	0.0527691	0.377598
1423	BC013446 19228	127.876	-0.215841	0.304526	-0.708776	0.478463	0.842822
1424	NM_010364 14885	131.61	0.0113475	0.265906	0.0426749	0.965961	0.994474
1425	NM_133348 70025	652.111	0.118227	0.182059	0.649387	0.516088	0.860484
1426	NM_015765 50497	375.414	0.404697	0.234258	1.72757	0.084066	0.462559
1427	NM_026041 67223	194.534	0.38805	0.211991	1.83051	0.0671741	0.417131
1428	NM_025297 26922	528.713	0.543212	0.284684	1.90812	0.0563753	0.388239
1429	NM_025297 26922	650.175	0.632111	0.295809	2.13689	0.0326072	0.30434
1430	NM_133991 54632	356.904	-0.106248	0.216573	-0.490586	0.623719	0.902047
1431	AV336016 54219	870.527	0.383396	0.260336	1.4727	0.140832	0.568173
1432	BC004714 15512	248.916	-0.0579078	0.277151	-0.20894	0.834495	0.967023
1433	BC025155 66046	3211.49	-0.156183	0.20519	-0.761162	0.44656	0.824916
1434	NM_010027 13202	2046.22	-0.178467	0.210549	-0.84763	0.396644	0.796048
1435	BC001999 13732	1115.28	0.919404	0.265484	3.46313	0.00053393	0.0290907
1436	NM_021502 59005	1284.81	0.188326	0.166106	1.13377	0.256891	0.70035
1437	NM_025482 66314	1100.72	0.368769	0.206154	1.7888	0.0736463	0.434418
1438	NM_025482 66314	204.514	0.560043	0.239372	2.33963	0.0193028	0.237033
1439	NM_029091 74764	183.445	-0.236756	0.261925	-0.903908	0.366044	0.77921
1440	BC005738 94242	897.478	0.312301	0.347713	0.898157	0.369102	0.780461
1441	BB070019 17155	1818.23	-1.48823	0.959047	-1.55178	NA	NA
1442	BB070019 17155	2495.09	-1.19978	0.868003	-1.38223	0.1669	0.602277
1443	NM_024191 107566	2523.03	0.276329	0.180152	1.53386	0.125063	0.544896
1444	AF163665 23885	369.761	-0.518812	0.336215	-1.54309	0.122808	0.540681
1445	AF163665 23885	212.746	-0.439897	0.335449	-1.31137	0.189734	0.630935
1446	NM_009582 26404	142.941	-0.348938	0.269274	-1.29584	0.195029	0.637236
1447	BG069516 102857	282.593	0.145035	0.298014	0.486671	0.626491	0.903179
1448	NM_024199 67337	17.8921	-0.127723	0.597361	-0.213812	0.830694	NA
1449	NM_019870 56292	461.165	-0.114207	0.218895	-0.521744	0.601848	0.895053
1450	NM_024231 81909	124.396	-0.209111	0.274171	-0.762701	0.445642	0.824617
1451	NM_133873 28010	143.367	-0.0725804	0.230786	-0.314493	0.753147	0.94261
1452	NM_008068 14399	17.3497	0.699779	0.590449	1.18516	0.235952	NA
1453	BC027242 57257	80.3592	0.133271	0.314907	0.423207	0.672144	0.918899
1454	BC027242 57257	28.5106	0.392768	0.410059	0.957832	0.338147	0.762486
1455	NM_019771 56431	4465	-0.0466616	0.224709	-0.207653	0.8355	0.967152
1456	NM_016661 269378	665.474	-0.170893	0.313837	-0.544529	0.586077	0.890199
1457	NM_026517 68028	3994.78	0.0576714	0.227047	0.254007	0.79949	0.957528
1458	BC016426 17701	17.7049	-0.497095	0.581318	-0.855118	0.392486	NA
1459	NM_023320 67220	202.959	0.504838	0.312374	1.61613	0.106066	0.510117
1460	U68384 17536	130.372	-0.4717	0.282159	-1.67175	0.0945727	0.487374
1461	NM_020581 57875	7331.38	0.45495	0.250567	1.81568	0.0694188	0.423076
1462	C76119 12530	119.099	-0.219899	0.2686	-0.818683	0.412967	0.806082
1463	C76119 12530	211.134	0.240018	0.22031	1.08946	0.275952	0.714998
1464	NM_008885 18858	3455.54	0.0907168	0.231758	0.39143	0.69548	0.927575
1465	NM_009274 20817	411.52	-0.117225	0.269204	-0.435448	0.663237	0.915558
1466	NM_009274 20817	951.433	-0.159814	0.226712	-0.70492	0.48086	0.844161
1467	NM_009274 20817	515.118	0.0819697	0.264282	0.310159	0.75644	0.943707
1468	NM_030724 80914	5.15552	0.687653	0.878947	0.78236	0.434003	NA
1469	NM_025554 66420	596.096	-0.0736859	0.187243	-0.39353	0.693928	0.926649
1470	NM_025853 66934	63.5419	0.105486	0.337885	0.312195	0.754892	0.943113
1471	NM_008977 19255	333.496	-0.41091	0.242447	-1.69484	0.0901053	0.477807
1472	NM_018738 16145	566.821	-0.111924	0.220337	-0.507968	0.611476	0.89867
1473	NM_024203 67544	588.542	-0.39297	0.204525	-1.92138	0.0546843	0.383407
1474	U70622 14745	153.209	0.277084	0.344357	0.804643	0.421026	0.810804
1475	NM_134024 103733	227.052	0.564319	0.268843	2.09907	0.0358111	0.318198
1476	NM_133921 100978	165.227	-0.642858	0.297541	-2.16057	0.0307287	0.296931
1477	NM_026423 67873	167.639	-0.152909	0.238536	-0.641032	0.521502	0.863736
1478	NM_019833 56279	167.148	-0.0507149	0.357865	-0.141715	0.887305	0.978562
1479	NM_008809 18596	153.314	-0.19767	0.387027	-0.510739	0.609534	0.897601
1480	NM_011031 18452	620.79	-0.611182	0.435165	-1.40448	0.160174	0.593497
1481	NM_010484 15567	43.6326	0.0345601	0.38173	0.0905354	0.927862	0.987782
1482	NM_008747 18217	977.496	-3.52097	1.57038	-2.24211	NA	NA
1483	NM_026495 67991	500.167	0.775429	0.223176	3.47451	0.00051178	0.0282025
1484	NM_026495 67991	123.141	0.411672	0.242473	1.6978	0.0895451	0.476219
1485	NM_011398 20523	123.526	-0.0555664	0.34797	-0.159687	0.873127	0.975571
1486	BC005453 18109	37.7936	-0.442067	0.514106	-0.859875	0.389858	0.79073
1487	NM_008471 16669	335.422	-1.10349	1.07812	-1.02353	0.306058	0.738865
1488	BC002227 56444	974.277	-0.00176332	0.184149	-0.00957551	0.99236	0.998191
1489	BB238025 80292	48.196	0.179407	0.403871	0.444218	0.656885	0.913275
1490	BB238025	2.69209	2.15018	1.39802	1.53801	0.124046	NA
1491	NM_007969 14038	13.0182	0.706437	0.672769	1.05004	0.293698	NA
1492	NM_026373 52004	916.452	0.346113	0.202469	1.70946	0.087366	0.4706
1493	BC004752 69660	3996.08	0.35222	0.242994	1.4495	0.147198	0.575778
1494	NM_022019 63953	30.3588	0.251571	0.433888	0.579806	0.562045	0.881164
1495	NM_022019 63953	286.944	0.763654	0.433177	1.76292	0.0779148	0.445336
1496	NM_010773 17191	1732.96	-0.124243	0.178436	-0.69629	0.486247	0.84602
1497	NM_133948 101739	144.077	-0.667408	0.38831	-1.71875	0.0856601	0.466928
1498	NM_138586 27998	775.789	0.111135	0.173763	0.639578	0.522447	0.863904
1499	AI553394 53376	217.329	-0.994042	0.403799	-2.46172	0.0138272	0.201265
1500	AI553394 53376	257.294	-0.82208	0.388768	-2.11458	0.0344658	0.312725
1501	NM_033322 93730	509.418	-0.090716	0.237187	-0.382466	0.702116	0.929123
1502	NM_010583 16428	12.2835	0.103112	0.583726	0.176645	0.859787	NA
1503	BC008238 56791	53.4401	0.295588	0.387405	0.762996	0.445466	0.824617
1504	BC013534 12915	342.697	0.13104	0.291549	0.449461	0.653099	0.912015
1505	NM_025464 66279	563.697	-0.298124	0.264136	-1.12868	0.259033	0.701891
1506	BE952001 27373	566.035	-0.179277	0.180816	-0.991489	0.321447	0.747932
1507	BE952001 27373	327.771	-0.249409	0.21158	-1.1788	0.238479	0.686101
1508	NM_016905 14635	267.246	-0.482204	0.244412	-1.97292	0.0485051	0.365612
1509	NM_016867 54120	54.4912	-0.935813	0.527311	-1.77469	0.0759496	0.440076
1510	NM_019571 56224	329.665	0.0928313	0.282542	0.328558	0.74249	0.940045
1511	NM_008794 18554	211.45	-0.0936741	0.213982	-0.437767	0.661555	0.915088
1512	AV213603 16579	315.153	0.0582636	0.220575	0.264144	0.791669	0.954692
1513	C77509 56445	218.858	0.060425	0.222004	0.27218	0.785484	0.952748
1514	C77509 56445	542.937	0.0801501	0.198535	0.403707	0.686428	0.923849
1515	BC027434 15129 /// 15130	7315.66	-0.185888	0.292917	-0.634607	0.525685	0.865357
1516	BC002070 110454	3893.82	0.0417092	0.195896	0.212915	0.831393	0.966439
1517	AI551201 53323	2426.58	0.200134	0.17482	1.1448	0.252293	0.696495
1518	AI551201 53323	23.7661	0.615586	0.508567	1.21043	0.226113	NA
1519	AI551201 53323	76.4366	0.278313	0.315021	0.883473	0.376981	0.78441
1520	NM_011190 19188	2476.47	0.190019	0.181032	1.04964	0.293883	0.729894
1521	AW989410 59027	1816.25	-0.268818	0.183509	-1.46488	0.142953	0.57047
1522	NM_013760 27362	1336.98	-0.305131	0.276133	-1.10501	0.269153	0.710576
1523	NM_138599 28185	668.81	0.0488752	0.259026	0.188688	0.850337	0.970746
1524	NM_013671 20656	4029.05	0.392499	0.209764	1.87115	0.0613243	0.401034
1525	NM_013671 20656	63.0778	0.388516	0.366531	1.05998	0.289152	0.725602
1526	NM_133791 52357	615.156	0.31831	0.249395	1.27633	0.201839	0.644671
1527	NM_133791 52357	485.565	0.271129	0.226059	1.19937	0.230383	0.67791
1528	NM_133791 52357	104.469	0.41272	0.363696	1.13479	0.256461	0.699861
1529	NM_133791 52357	22.5115	0.538233	0.473684	1.13627	0.255844	NA
1530	AK007779 57439	504.564	-0.132316	0.202523	-0.653338	0.513538	0.859467
1531	AK007779 57439	318.642	-0.0344517	0.206576	-0.166775	0.867547	0.974338
1532	BI202534 76952	97.111	-0.00297243	0.259579	-0.011451	0.990864	0.997831
1533	NM_011666 22200	707.545	0.258188	0.230112	1.12201	0.261857	0.704048
1534	BC010592 66071	74.1623	-0.134412	0.323221	-0.415852	0.677518	0.921156
1535	AJ278133 66913	2186.73	-0.0172098	0.233525	-0.0736957	0.941252	0.990025
1536	AJ278133 66913	298.57	-0.0581611	0.387431	-0.15012	0.88067	0.976825
1537	NM_009478 22275	647.605	-0.204657	0.24393	-0.839002	0.401468	0.799219
1538	BF466091 13543	57.6939	-0.769781	0.327439	-2.35091	0.0187274	0.235055
1539	NM_008537 17117	638.889	-0.157526	0.202618	-0.777455	0.43689	0.820388
1540	NM_021372 58172	272.989	-0.00711581	0.207205	-0.0343419	0.972605	0.995028
1541	NM_012011 26908	1262.39	-0.358229	0.18632	-1.92265	0.0545238	0.382795
1542	NM_023483 68721	1461.16	0.445215	0.178231	2.49796	0.0124909	0.189003
1543	NM_026633 68241	1167.66	-0.144811	0.30166	-0.480048	0.631194	0.904468
1544	BB706030 19654	111.507	-0.0524771	0.241564	-0.217239	0.828022	0.96597
1545	BB121269 80718	75.2046	0.351434	0.449055	0.782609	0.433857	0.818739
1546	BB121269 80718	20.5329	0.0505412	0.655397	0.0771154	0.938532	NA
1547	NM_138606 18715	49.9903	-0.788857	0.471112	-1.67446	0.0940407	0.486185
1548	NM_013779 27385	18.0363	0.306114	0.561002	0.545656	0.585302	NA
1549	NM_133746 72691	85.9037	0.851396	0.303082	2.80912	0.00496767	0.113357
1550	NM_025284 19240	684.824	0.695206	0.236833	2.93543	0.00333089	0.0912557
1551	NM_010176 14085	2830.72	0.357881	0.241556	1.48156	0.138457	0.564557
1552	BC008595 19042	72.7991	0.179655	0.312212	0.575427	0.565003	0.882208
1553	NM_133739 71929	1852.33	0.165276	0.184632	0.895166	0.370698	0.781397
1554	NM_027353 70233	416.438	-0.0589729	0.237162	-0.248661	0.803623	0.958786
1555	NM_027353 70233	121.401	0.0581476	0.27527	0.211239	0.832701	0.966729
1556	NM_022992 65106	1222.35	0.452964	0.183893	2.4632	0.0137703	0.200972
1557	NM_013907 30838	328.057	-0.222658	0.209543	-1.06259	0.28797	0.72496
1558	NM_023644 72039	2822.54	-0.340946	0.272668	-1.25041	0.211151	0.65475
1559	AF084459 12333	181.266	0.109141	0.238202	0.458186	0.646819	0.910021
1560	AF084459 12333	47.6709	0.344557	0.377948	0.91165	0.361953	0.777406
1561	NM_023884 78255	54.3938	-0.438512	0.429696	-1.02052	0.307484	0.73972
1562	NM_016675 12738	571.483	-4.09406	1.56178	-2.6214	0.0087569	0.1573
1563	NM_016675 12738	21.8376	-1.95995	0.77224	-2.53801	0.0111486	NA
1564	NM_133928 72170	577.272	0.100156	0.184095	0.544046	0.58641	0.890397
1565	NM_008606 17385	90.464	-0.317344	0.381229	-0.832424	0.40517	0.801666
1566	BM234719 57440	1010.4	0.86756	0.31394	2.76346	0.00571923	0.122912
1567	BM234719 57440	256.182	1.07751	0.318906	3.37877	0.00072811	0.0355813
1568	NM_008876 18806	347.558	0.0816615	0.262141	0.311517	0.755408	0.943284
1569	NM_007968 14030	296.29	-0.626734	0.196623	-3.18749	0.00143513	0.0549201
1570	BC002162 12626	1306.22	0.107026	0.21207	0.504675	0.613787	0.899152
1571	NM_011777 22793	455.634	-0.0430171	0.280986	-0.153094	0.878324	0.976362
1572	NM_025275 13929	730.283	0.207381	0.210708	0.984209	0.325013	0.750685
1573	NM_138669 192170	1591.9	-0.185268	0.171403	-1.08089	0.279747	0.719298
1574	NM_028221 102122	704.329	-0.0170064	0.196485	-0.0865529	0.931027	0.988766
1575	NM_016850 54123	354.749	-0.0838286	0.263719	-0.317871	0.750583	0.94206
1576	NM_021434 58245	815.517	0.221369	0.185122	1.1958	0.231774	0.6798
1577	NM_007376 11287	23.6978	-3.19054	0.791308	-4.03199	5.53066e-05	NA
1578	NM_133818 98404	561.125	0.325456	0.196128	1.65941	0.0970334	0.49219
1579	NM_009067 19765	1506.82	0.000946067	0.238978	0.0039588	0.996841	0.99933
1580	NM_017401 54125	24.2124	-0.0641523	0.475734	-0.134849	0.892731	NA
1581	NM_013916 19820	498.886	-0.366115	0.265017	-1.38148	0.167131	0.602499
1582	NM_023245 114301	1941.54	0.835094	0.363956	2.29449	0.0217623	0.251038
1583	NM_015807 50773	461.758	0.272233	0.225699	1.20618	0.227748	0.675428
1584	NM_013522 14300	665.314	-0.114102	0.211613	-0.5392	0.589749	0.89148
1585	NM_021343 57815	104.701	-0.566864	0.316588	-1.79054	0.0733673	0.433967
1586	NM_134126 106633	288.636	-0.262302	0.230656	-1.1372	0.255455	0.699242
1587	NM_008607 17386	16.572	0.77786	0.551067	1.41155	0.158082	NA
1588	BC006872 12613	7.42625	1.01658	0.783277	1.29786	0.194337	NA
1589	NM_007637 12465	1827.87	-0.152996	0.186621	-0.819827	0.412315	0.805953
1590	NM_009798 12345	1384.71	0.268815	0.209741	1.28166	0.199963	0.641915
1591	NM_133671 22185	1379.62	-0.287113	0.19814	-1.44904	0.147327	0.575893
1592	NM_134012 103537	279.255	0.0886075	0.247576	0.3579	0.720418	0.933423
1593	M94967 19225	34.3039	0.133591	0.445158	0.300099	0.764102	0.946787
1594	M94967 19225	15.9365	-0.386851	0.652887	-0.592524	0.5535	NA
1595	AK014348 52064	489.54	-0.202567	0.249324	-0.812467	0.416524	0.80805
1596	AK014348 52064	205.766	-0.0810501	0.247975	-0.326847	0.743783	0.940731
1597	BC002073 20305	1800.52	1.32293	0.267835	4.93932	7.83953e-07	0.000220199
1598	NM_024169 66120	83.2226	-2.25796	1.26459	-1.78552	NA	NA
1599	NM_009841 12475	447.242	-0.207837	0.26208	-0.793028	0.427761	0.814852
1600	NM_130860 107951	1661.23	-0.173164	0.192468	-0.899701	0.36828	0.780276
1601	NM_021312 57750	67.4217	-0.00098548	0.35211	-0.00279878	0.997767	0.999456
1602	NM_007932 13805	511.158	0.0983459	0.42779	0.229893	0.818175	0.964325
1603	NM_026667 68303	682.245	0.625777	0.235684	2.65515	0.00792728	0.148251
1604	NM_013743 27273	1281.44	0.519018	0.338292	1.53423	0.124973	0.544762
1605	NM_015782 53607	710.58	-0.379206	0.217175	-1.74608	0.0807963	0.452898
1606	NM_010762 17153	325.72	-5.69771	1.78583	-3.19052	NA	NA
1607	NM_008807 56734	14.302	-2.02465	1.05575	-1.91773	0.0551452	NA
1608	NM_024442 70101	282.77	0.0457065	0.212887	0.214698	0.830003	0.966197
1609	NM_027280 634379 /// 671838 /// 93960	75.5763	2.0541	0.392913	5.22786	1.71479e-07	6.27981e-05
1610	NM_010585 16438	222.658	-0.0180335	0.295924	-0.0609397	0.951407	0.991881
1611	NM_009198 20504	3.4979	1.00974	1.17231	0.861327	0.389058	NA
1612	NM_011985 26561	195.784	0.382221	0.373668	1.02289	0.306361	0.739226
1613	NM_011985 26561	158.039	0.616081	0.361979	1.70198	0.0887591	0.473834
1614	NM_011838 23936	91.3947	0.933991	0.30062	3.10688	0.00189072	0.0641272
1615	NM_133841 227743	379.546	0.269908	0.249834	1.08035	0.279988	0.719398
1616	NM_026614 68202	2515.61	-0.443515	0.167251	-2.65179	0.00800656	0.149048
1617	NM_026614 68202	2117.73	-0.352437	0.176799	-1.99343	0.0462147	0.358705
1618	NM_010376 14950	2397.44	0.152527	0.190087	0.802405	0.422319	0.81181
1619	NM_031257 83436	898.199	0.49316	0.224684	2.19491	0.0281703	0.284566
1620	NM_031257 83436	74.1036	0.704746	0.325725	2.16362	0.0304936	0.295945
1621	NM_029796 76905	5984.9	0.232834	0.282093	0.825379	0.409157	0.804696
1622	L26349 21937	1844.03	0.0714508	0.251866	0.283686	0.776651	0.950261
1623	NM_008330 15953	322.946	0.0867422	0.229203	0.378451	0.705095	0.929618
1624	NM_015818 50785	99.1621	-0.283805	0.334131	-0.849381	0.395669	0.795738
1625	NM_025337 110198	765.733	-1.06775	0.459354	-2.32446	0.0201006	0.241499
1626	NM_054081 116870	500.933	-0.218646	0.226233	-0.966461	0.333813	0.759291
1627	NM_007497 11908	848.219	-0.159018	0.199117	-0.798616	0.424513	0.813351
1628	NM_080553 16440	114.575	-0.0464151	0.287189	-0.161619	0.871606	0.974991
1629	BC027422 68177	936.495	0.395906	0.238021	1.66333	0.0962473	0.490367
1630	NM_010892 18005	51.3669	0.833945	0.333807	2.49828	0.0124797	0.188954
1631	NM_133888 100340	107.879	-0.902065	0.633236	-1.42453	0.154292	0.585618
1632	NM_008056 14368	299.061	-1.20428	0.448423	-2.68559	0.00724012	0.141401
1633	NM_054048 104383	100.738	0.156968	0.32597	0.48154	0.630133	0.904279
1634	NM_138656 192156	211.215	-0.265131	0.34479	-0.768965	0.441914	0.822962
1635	NM_009893 12667	102.686	-0.303737	0.293016	-1.03659	0.299927	0.733673
1636	NM_007463 11790	45.0744	0.147542	0.452423	0.326115	0.744338	0.940731
1637	NM_018793 54721	178.949	-0.0393706	0.219235	-0.179581	0.857481	0.971589
1638	NM_007868 13405	121.837	0.261557	0.254544	1.02755	0.304162	0.736811
1639	NM_011099 18746	1292.26	-0.189787	0.200031	-0.948784	0.34273	0.766048
1640	AV174616 57259	775.884	-0.611651	0.279234	-2.19046	0.028491	0.286008
1641	AV174616 57259	330.656	-0.681683	0.255825	-2.66465	0.0077069	0.146273
1642	NM_024223 68337	1176.32	0.523341	0.265476	1.97133	0.0486862	0.365855
1643	AK004853 50781	29.6605	-0.307585	0.553928	-0.55528	0.578703	0.887113
1644	NM_025349 66094	597.246	-0.117274	0.205119	-0.571738	0.567499	0.882421
1645	NM_008198 14962	1421.72	1.19322	0.358645	3.32701	0.000877817	0.0403632
1646	BG864756 54645	334.598	-0.0817639	0.21666	-0.377384	0.705888	0.929846
1647	NM_025790 66834	1027.15	0.0213177	0.249142	0.0855644	0.931813	0.988998
1648	NM_021338 57808	10181.1	-0.12454	0.201765	-0.617255	0.537067	0.870454
1649	AB060589 56710	9.50605	0.162779	0.730622	0.222795	0.823695	NA
1650	NM_021495 58998	40.2404	0.708926	0.363148	1.95217	0.0509183	0.371718
1651	NM_024478 17713	1949.02	0.254809	0.178444	1.42795	0.153307	0.584047
1652	NM_138590 28027	677.109	-0.627887	0.229	-2.74186	0.00610922	0.127984
1653	NM_133964 102115	292.452	-0.0996782	0.218494	-0.456206	0.648242	0.910304
1654	NM_019976 56742	27.1969	-0.231788	0.431832	-0.536756	0.591436	NA
1655	NM_008641 17776	537.759	0.394496	0.190162	2.07453	0.03803	0.32714
1656	NM_009771 12234	17.8673	0.129597	0.527037	0.245897	0.805762	NA
1657	NM_025389 66156	249.651	0.276448	0.256355	1.07838	0.280864	0.720234
1658	NM_016900 12390	10265.1	0.21582	0.2437	0.885598	0.375834	0.783894
1659	NM_007948 13870	425.46	0.19515	0.269357	0.724503	0.468757	0.837296
1660	NM_018824 54338	367.931	0.0393733	0.217354	0.181148	0.856251	0.971589
1661	NM_018824 54338	35.3259	0.193029	0.364142	0.530093	0.596047	0.892931
1662	NM_019665 56297	306.502	-0.183651	0.289546	-0.634271	0.525904	0.865363
1663	BC004654 19725	34.7495	0.954705	0.409866	2.32931	0.0198427	0.240196
1664	NM_133914 54153	33.4249	0.0462004	0.480183	0.0962143	0.92335	0.986568
1665	BC022681 54402	118.342	0.07504	0.299566	0.250496	0.802204	0.958396
1666	NM_017465 54200	33.3739	-2.94279	1.66625	-1.76612	0.0773756	0.443981
1667	NM_013757 27359	466.595	-2.8767	1.34804	-2.13399	NA	NA
1668	U03487 13828	21.3664	-0.651877	0.526594	-1.23791	0.215748	NA
1669	U03487 13828	10.6997	-0.626983	0.730637	-0.858133	0.390819	NA
1670	NM_019682 56455 /// 627788 /// 637840 /// 672375	3030.3	0.225936	0.194276	1.16297	0.244843	0.690633
1671	NM_023140 30926	3067.91	-0.0178501	0.164942	-0.10822	0.913821	0.984384
1672	NM_025800 66849	436.458	0.136422	0.26574	0.513367	0.607694	0.897282
1673	NM_025800 66849	152.158	0.106725	0.22308	0.478419	0.632352	0.904743
1674	AB032010 59095	113.736	0.0650997	0.295769	0.220103	0.825791	0.965643
1675	BE915256 73024	2605.7	0.0824511	0.179292	0.45987	0.645609	0.910021
1676	BE915256 73024	55.1921	-0.154163	0.338713	-0.455143	0.649006	0.910406
1677	BG084230 66824	276.302	-0.161213	0.54723	-0.294597	0.768302	0.947677
1678	BG084230 66824	47.51	0.105059	0.341309	0.307812	0.758225	0.944403
1679	NM_025966 67101	1496.19	-0.425552	0.242771	-1.7529	0.0796195	0.449809
1680	NM_019788 18457	775.28	0.0979353	0.172236	0.568613	0.569619	0.883215
1681	NM_019788 18457	42.3138	0.512561	0.340573	1.505	0.132325	0.555531
1682	BC013777 68981	601.453	0.0736629	0.208474	0.353343	0.723831	0.934031
1683	BC013777 68981	321.436	0.354807	0.22607	1.56946	0.116541	0.530176
1684	BC013777 68981	422.823	0.12046	0.226758	0.53123	0.595259	0.892931
1685	NM_030749 81500	677.057	-0.586019	0.222967	-2.62828	0.00858179	0.155661
1686	AB003040 18616	1581.19	1.86508	0.311439	5.98859	2.11674e-09	1.17768e-06
1687	AB003040 18616	375.749	2.21242	0.438048	5.05064	4.4033e-07	0.000134097
1688	NM_007927 13726	567.014	-0.00902294	0.211595	-0.0426425	0.965987	0.994474
1689	NM_009166 20411	65.6057	0.525451	0.445499	1.17947	0.238213	0.685844
1690	NM_008546 17150	65.8815	-0.0550126	0.351508	-0.156505	0.875635	0.975774
1691	NM_026810 17350	197.508	0.0126437	0.226097	0.0559213	0.955404	0.99261
1692	BC023086 65257	258.655	0.138703	0.202693	0.6843	0.493785	0.849026
1693	NM_019799 56315	191.635	-3.31818	1.44943	-2.2893	NA	NA
1694	NM_009561 22719	56.0417	-0.569221	0.370419	-1.5367	0.124368	0.543352
1695	AF321126 67160	4713.77	-0.0506884	0.243124	-0.208488	0.834848	0.967074
1696	AU079514 12313	3981.45	0.268826	0.171634	1.56627	0.117285	0.53176
1697	AU079514 12313	2125.04	0.281042	0.186071	1.5104	0.130942	0.553861
1698	BC003856 19052	4476.76	0.0396324	0.181782	0.218022	0.827412	0.96582
1699	NM_010885 17991	5737.7	-0.0943662	0.172167	-0.548108	0.583618	0.889531
1700	NM_008292 15488	2640.93	0.51557	0.283161	1.82077	0.0686421	0.421363
1701	NM_011575 21786	14.2844	0.257649	0.889458	0.28967	0.772069	NA
1702	BC016515 67245	286.533	-0.36612	0.250932	-1.45904	0.144554	0.572889
1703	BC016515 67245	1222.96	-0.339399	0.26069	-1.30193	0.192941	0.634985
1704	AW491660 22145	775.603	-0.893949	0.353804	-2.52668	0.0115148	0.181346
1705	AW491660 22145	473.776	0.499786	0.241839	2.06661	0.0387712	0.330882
1706	AW491660 22145	34.3766	-0.0633237	0.54083	-0.117086	0.906792	0.983492
1707	NM_018770 54725	186.959	-1.00695	0.430376	-2.33971	0.0192989	0.237033
1708	NM_018770 54725	138.531	-0.842675	0.451021	-1.86837	0.0617105	0.402377
1709	NM_018770 54725	228.198	-1.17995	0.54165	-2.17843	0.029374	0.29075
1710	NM_016721 29875	1611.61	0.390724	0.217464	1.79673	0.0723785	0.431393
1711	NM_016721 29875	1712.73	0.209071	0.253421	0.824996	0.409374	0.804696
1712	NM_007572 12259	2474.73	0.614385	0.274159	2.24098	0.0250273	0.270412
1713	NM_007647 12499	359.358	0.253607	0.314665	0.805957	0.420267	0.810365
1714	NM_007647 12499	84.1377	0.537362	0.360132	1.49213	0.135666	0.559793
1715	NM_007647 12499	338.866	0.196412	0.258958	0.758469	0.44817	0.826042
1716	AK010446 19155	976.273	-0.0362315	0.179268	-0.202108	0.839832	0.968088
1717	AK010446 19155	679.238	-0.135649	0.176679	-0.767767	0.442625	0.823362
1718	NM_026068 67279	328.059	-0.0103359	0.263035	-0.0392945	0.968656	0.994711
1719	NM_009749 12069	69.576	-1.35423	0.699243	-1.93671	0.0527809	0.377598
1720	NM_016696 14733	289.672	0.655954	0.430954	1.5221	0.127984	0.550099
1721	NM_133756 74254	535.462	0.0468875	0.196093	0.239109	0.811021	0.961706
1722	BC026894 16170	86.5222	0.499185	0.33162	1.50529	0.132249	0.555531
1723	NM_011405 20540	101.308	0.513922	0.309032	1.66301	0.0963114	0.490465
1724	NM_026125 67389	1907.18	-0.1007	0.177782	-0.566423	0.571106	0.883597
1725	BG069413 16600	1014.19	0.182011	0.218677	0.832329	0.405223	0.801713
1726	BG069413 16600	652.566	0.222301	0.261107	0.851379	0.394559	0.794873
1727	AF290209 27205	20.1675	0.318798	0.611151	0.521635	0.601924	NA
1728	NM_016981 20544	238.349	-0.122595	0.221406	-0.55371	0.579777	0.887558
1729	NM_025846 66922	671.671	0.928757	0.201279	4.61428	3.94458e-06	0.000742688
1730	NM_019521 14456	3186.1	-0.532516	0.252954	-2.10519	0.035275	0.316153
1731	NM_030690 75646	256.961	-0.0859135	0.237573	-0.361631	0.717628	0.932384
1732	NM_030690 75646	28.1623	0.306599	0.458007	0.66942	0.503227	0.855649
1733	NM_138743 68936	565.174	0.0158145	0.219549	0.0720315	0.942577	0.990336
1734	NM_130450 170439	788.615	-1.68332	0.529073	-3.18164	0.00146441	0.0558194
1735	NM_130450 170439	642.118	-1.52796	0.5468	-2.79438	0.00519997	0.11674
1736	NM_021547 59045	177.883	-0.176753	0.325914	-0.542331	0.58759	0.89087
1737	AF366401 55942	222.343	-0.279549	0.220315	-1.26886	0.20449	0.647732
1738	NM_133940 101358	201.037	-0.0550368	0.281928	-0.195215	0.845224	0.969367
1739	BC024886 14066	552.321	-0.371828	0.295515	-1.25824	0.208305	0.652499
1740	NM_010591 16476	627.915	-0.0660903	0.312496	-0.211492	0.832504	0.966713
1741	NM_008857 18759	1377.86	-0.318748	0.211522	-1.50692	0.13183	0.555325
1742	NM_021432 58243	42.9407	0.435953	0.377785	1.15397	0.248512	0.693251
1743	NM_007978 14070	134.35	0.281508	0.248428	1.13316	0.257147	0.700455
1744	NM_008411 16433	2751.43	-5.65484	1.75629	-3.21976	NA	NA
1745	NM_011889 24050	97.6482	0.213779	0.374049	0.571527	0.567643	0.882549
1746	NM_010020 13162	11.9222	0.0179587	0.598218	0.0300203	0.976051	NA
1747	NM_010595 16485	78.6615	-0.514181	0.399025	-1.28859	0.19754	0.639287
1748	NM_007748 12861	13380	0.0511288	0.17195	0.297346	0.766202	0.947304
1749	NM_007748 12861 /// 665806 /// 673054	7708.7	0.080592	0.173332	0.464957	0.641962	0.908463
1750	NM_007631 12443	268.031	0.0148433	0.402294	0.0368967	0.970567	0.994711
1751	NM_007631 12443	827.45	-0.160967	0.357445	-0.450327	0.652475	0.91192
1752	BC005590 20193	1305.53	-0.0220161	0.260658	-0.0844636	0.932688	0.989026
1753	NM_010321 14711	12.6284	-2.87986	1.0526	-2.73596	0.00621989	NA
1754	NM_023168 66168	3163.19	-0.0658912	0.240106	-0.274426	0.783758	0.952444
1755	BE287896 66191	640.477	-0.217656	0.326523	-0.666589	0.505035	0.855901
1756	NM_025774 66801	212.735	0.184903	0.231141	0.799957	0.423736	0.81283
1757	NM_011157 19073	3020.25	-0.538743	0.340425	-1.58256	0.113522	0.524986
1758	NM_026616 68209	312.635	-0.303408	0.374626	-0.809894	0.418001	0.808746
1759	NM_010316 14704	35.3664	-0.131707	0.397194	-0.331593	0.740196	0.939073
1760	BC011229 14261	2686.11	-0.675752	0.287242	-2.35256	0.0186449	0.2345
1761	NM_007672 12585	856.901	1.26462	0.259032	4.88208	1.04971e-06	0.000273597
1762	AF245448 56632	204.713	-0.287219	0.275041	-1.04428	0.296357	0.731269
1763	NM_008142 14688	1616.26	0.182965	0.202262	0.904596	0.36568	0.77921
1764	NM_011942 26394	737.511	-0.0457189	0.202105	-0.226213	0.821036	0.964665
1765	NM_010274 14571	1135.99	-0.631796	0.283571	-2.228	0.0258806	0.273179
1766	BG261907 16795	638.107	1.13118	0.211808	5.34061	9.26347e-08	3.62164e-05
1767	BG261907 16795	14.2946	-0.101547	0.659966	-0.153866	0.877715	NA
1768	NM_010247 14375	221.026	-0.0536421	0.225867	-0.237495	0.812273	0.962092
1769	NM_023697 105014	632.54	0.270509	0.229837	1.17696	0.239211	0.686695
1770	NM_054042 70445	356.243	1.22411	0.354875	3.44941	0.000561807	0.0299497
1771	NM_033566 675933 /// 93760	467.025	-0.338116	0.209151	-1.61661	0.105963	0.509915
1772	NM_013888 30045	135.512	-0.477567	0.452969	-1.0543	0.291744	0.72844
1773	AK012827 56535	485.313	0.0661717	0.255588	0.2589	0.795712	0.955598
1774	NM_025590 230579	21.6885	0.0433242	0.444626	0.0974396	0.922377	NA
1775	BC003220 13559	182.747	-0.69183	0.42472	-1.62891	0.103332	0.505443
1776	NM_023294 67052	25.0068	-0.188711	0.42932	-0.439559	0.660257	NA
1777	NM_009195 20498	295.626	0.552224	0.363809	1.5179	0.12904	0.550941
1778	NM_011545 21412	278.623	-0.539441	0.547047	-0.986096	0.324086	0.750297
1779	NM_133998 108707	91.1964	0.0324633	0.329621	0.0984867	0.921546	0.986403
1780	NM_133240 170789	192.879	0.1554	0.228838	0.679081	0.497087	0.851153
1781	NM_011524 21335	43.5826	-0.067155	0.487415	-0.137778	0.890416	0.979454
1782	NM_008907 268373	12787.6	0.14157	0.163238	0.867266	0.385796	0.7892
1783	NM_007990 14109	8406.61	-0.203659	0.245807	-0.828534	0.407368	0.803434
1784	AW536452 72584	326.852	-0.131402	0.235596	-0.557743	0.57702	0.886081
1785	AW536452 72584	609.123	-0.263064	0.228548	-1.15102	0.249723	0.694619
1786	BC014690 21809	214.696	0.251536	0.308388	0.815648	0.414702	0.807263
1787	NM_010322 14712	1774.22	0.228058	0.294585	0.774165	0.438833	0.820982
1788	NM_025415 66197	334.078	0.387078	0.409635	0.944935	0.344692	0.766881
1789	NM_025415 66197	222.919	0.43609	0.419983	1.03835	0.299107	0.733469
1790	NM_019910 13184	7.57807	-0.617756	0.788539	-0.783419	0.433381	NA
1791	NM_030694 80876	2596.61	0.384238	0.212978	1.80412	0.0712126	0.42735
1792	NM_007598 12331	452.46	0.312806	0.201979	1.5487	0.121453	0.538177
1793	NM_007598 12331	120.536	0.31332	0.306752	1.02141	0.307059	0.739689
1794	NM_025605 433216 /// 66508	4119.7	0.11212	0.194578	0.576225	0.564463	0.881864
1795	NM_009394 21925	52.1295	0.501113	0.412324	1.21534	0.224237	0.671157
1796	NM_008033 14272	2118.44	-0.0883404	0.165171	-0.534842	0.592759	0.892011
1797	NM_133736	4051.01	-0.153337	0.294195	-0.52121	0.60222	0.895087
1798	AK003405 101206	202.606	-0.0609485	0.217534	-0.280179	0.77934	0.950872
1799	BM121177 27045	948.067	-0.0347463	0.196526	-0.176803	0.859663	0.972204
1800	BM121177 27045	72.6077	0.182859	0.299274	0.611008	0.541194	0.871835
1801	NM_030255 80287	108.249	-0.683097	0.431852	-1.58179	0.113698	0.525045
1802	NM_133825 52392	333.258	-0.0437769	0.287767	-0.152126	0.879088	0.976573
1803	NM_022410 17886	1417.76	-0.048624	0.24857	-0.195615	0.844912	0.969367
1804	NM_026494 106564	89.053	0.265687	0.284248	0.934701	0.349942	0.770018
1805	NM_023831 76568	466.464	0.239716	0.188562	1.27128	0.203629	0.646474
1806	NM_133224 170759	460.701	-0.078056	0.19437	-0.401585	0.687989	0.924665
1807	NM_013908 30839	89.0455	0.10658	0.277798	0.383659	0.701232	0.929035
1808	NM_025294 24083	578.219	0.37317	0.205742	1.81377	0.0697126	0.423209
1809	AV367559 59032	465.99	0.500933	0.255145	1.96333	0.0496084	0.368005
1810	AV367559 59032	90.9586	0.0437334	0.280614	0.155849	0.876152	0.975774
1811	NM_023605 71538	1745.82	0.0680129	0.199149	0.341519	0.732713	0.937442
1812	NM_016894 51801	491.574	-2.99832	1.42712	-2.10095	NA	NA
1813	NM_028602 73679	31.5057	0.286267	0.418878	0.683412	0.494346	0.849318
1814	AB026551 80859	292.796	-0.592186	0.242675	-2.44024	0.0146774	0.207433
1815	L20232 15891	9.64135	0.72933	0.737219	0.989298	0.322517	NA
1816	L20232 15891	17.9686	-0.199229	0.513482	-0.387996	0.698019	NA
1817	NM_009168 20420	28.0302	0.698568	0.410546	1.70156	0.0888384	0.474029
1818	U34245 14283	33.8335	0.588924	0.399402	1.47451	0.140343	0.567236
1819	U34245 14283	4.9784	-0.774637	0.921809	-0.840344	0.400715	NA
1820	NM_008731 18167	16.976	-1.25826	0.957916	-1.31354	0.189	NA
1821	M14222 13030	10211.7	0.255284	0.17131	1.49019	0.136175	0.560409
1822	M14222 13030	631.852	1.22828	0.283455	4.33323	1.46934e-05	0.0021149
1823	M14222 13030	911.909	1.12756	0.299393	3.76617	0.000165772	0.0126542
1824	M64279 12151	845.59	-0.0530902	0.220267	-0.241026	0.809535	0.961361
1825	BB332449 12870	2613.62	-0.946978	0.315262	-3.00378	0.00266648	0.07896
1826	BB332449 12870	1840.9	-0.972757	0.307614	-3.16227	0.00156544	0.0576318
1827	BB332449 12870	481.203	-0.846723	0.357014	-2.37168	0.0177075	0.227991
1828	BB332449 12870	162.859	-0.573405	0.314482	-1.82333	0.0682531	0.420665
1829	NM_008878 18816	132.325	-1.99712	1.10897	-1.80089	0.071721	0.428888
1830	NM_013899 30059	764.42	0.448148	0.21059	2.12806	0.0333324	0.307285
1831	BC016492 21817	1695.87	-0.0433015	0.252383	-0.17157	0.863775	0.973505
1832	NM_015797 50762	272.626	-0.0267719	0.244352	-0.109563	0.912756	0.984305
1833	AF052492 21912	153.688	0.0181936	0.45639	0.0398642	0.968201	0.994669
1834	NM_020022 19718	320.4	0.0488551	0.228869	0.213463	0.830966	0.966407
1835	BB246032 12307	12.8746	0.754896	0.750628	1.00569	0.314566	NA
1836	BC004619 16157 /// 16158 /// 621887	941.455	0.00504847	0.205863	0.0245235	0.980435	0.996326
1837	NM_020567 57441	232.238	0.352267	0.23745	1.48354	0.137931	0.563309
1838	BC006732 13056	1512.79	-3.39031	1.45036	-2.33756	NA	NA
1839	AF120206 30945	675.036	-0.0340027	0.205668	-0.165328	0.868686	0.974516
1840	AF120206 30945	73.1693	0.0113206	0.294022	0.0385028	0.969287	0.994711
1841	NM_126165 116733	955.532	-0.0192389	0.18485	-0.104078	0.917107	0.985173
1842	NM_025281 17089	404.684	0.0218536	0.207935	0.105098	0.916298	0.985077
1843	AI255184 14020	406.955	-0.151749	0.199662	-0.760028	0.447238	0.825473
1844	AI255184 14020	997.305	-0.0697297	0.20831	-0.33474	0.737821	0.938401
1845	NM_138744 99167	21.8955	-0.692551	0.689719	-1.00411	0.315327	NA
1846	NM_138721 116748	543.03	0.0867558	0.192197	0.451391	0.651708	0.911509
1847	NM_007837 13198	400.358	0.114653	0.215338	0.532433	0.594426	0.892672
1848	NM_018807 54711	68.7211	-0.211108	0.280652	-0.752205	0.451928	0.827829
1849	NM_018807 54711	40.112	0.203845	0.391603	0.520539	0.602688	0.895405
1850	NM_018807 54711	134.71	-0.408938	0.301431	-1.35666	0.174891	0.612254
1851	NM_010903 18025	66.8085	-2.48764	1.53783	-1.61763	NA	NA
1852	NM_007909 13637	24.2261	0.0236805	0.444711	0.0532493	0.957533	NA
1853	AF441120 67731	52.4121	0.123363	0.335486	0.367715	0.713086	0.931557
1854	AF181829 56193	13.6312	0.597789	0.594197	1.00604	0.314394	NA
1855	NM_009920 12794	36.7827	0.438414	0.370575	1.18306	0.236784	0.684015
1856	U43714 15110	50.1584	0.126184	0.320675	0.393495	0.693954	0.926649
1857	NM_021568 59093	202.752	-0.170475	0.379409	-0.449317	0.653203	0.912015
1858	BC027301 64933	239.605	0.163008	0.208468	0.781933	0.434254	0.818943
1859	NM_015773 50525	4.6233	0.642397	1.0985	0.584795	0.558686	NA
1860	NM_011228 19337	47.8896	-0.1873	0.334278	-0.560312	0.575267	0.885739
1861	BI661964 27058	2870.3	0.0309681	0.238702	0.129735	0.896776	0.980791
1862	BF783609 13109	8.98571	-0.740209	0.849911	-0.870925	0.383795	NA
1863	BF783609 13109	13.1374	-0.326823	0.883129	-0.370073	0.711328	NA
1864	NM_010580 16419	1757.25	1.07559	0.255261	4.21369	2.5123e-05	0.00316014
1865	NM_010580 16419	1480.48	0.908744	0.284345	3.19592	0.00139387	0.053912
1866	NM_025785 66822	299.591	0.103938	0.236044	0.440333	0.659696	0.914552
1867	BC024881 66492	1025.25	0.033217	0.177429	0.187213	0.851494	0.970787
1868	BC024881 66492	53.1095	0.679522	0.328069	2.07128	0.038333	0.328635
1869	NM_011895 24060	533.031	-0.0279148	0.195921	-0.14248	0.886701	0.97853
1870	NM_011895 24060	200.696	0.210572	0.268581	0.784014	0.433032	0.818275
1871	NM_007920 13709	324.791	-0.0761119	0.206099	-0.369297	0.711906	0.931237
1872	NM_008234 15201	38.4653	0.0279642	0.443014	0.0631226	0.949669	0.99183
1873	BB737182 20112	260.402	-0.0736312	0.255925	-0.287706	0.773572	0.949615
1874	BB737182 20112	10.7372	-0.654431	0.741298	-0.882817	0.377335	NA
1875	NM_008028 14252	603.376	0.447698	0.280184	1.59787	0.110071	0.518176
1876	NM_022017 63873	56.2179	-0.0869584	0.385932	-0.225321	0.82173	0.964665
1877	M28052 16185	29.1479	0.53521	0.5142	1.04086	0.29794	0.732035
1878	BB546730 53890	248.603	-0.42898	0.269347	-1.59267	0.111234	0.520732
1879	BB546730 53890	63.752	-0.533683	0.368169	-1.44956	0.147181	0.575778
1880	NM_013844 24135	147.761	-0.112197	0.254812	-0.440315	0.659709	0.914552
1881	NM_010352 14840	35.9826	-2.1709	0.903411	-2.40301	0.0162609	0.217697
1882	NM_009907 12752	97.2163	-0.232713	0.310089	-0.750473	0.45297	0.828374
1883	NM_007986 14089	221.807	0.934108	0.255089	3.66189	0.000250359	0.0170829
1884	AF250838 56096	12.2425	-0.37028	0.590591	-0.626965	0.530682	NA
1885	NM_008294 15495	22.8535	0.00833842	0.659398	0.0126455	0.989911	NA
1886	NM_026487 67979	42.2864	0.0795941	0.35796	0.222355	0.824038	0.96512
1887	NM_017399 14080	25.4527	-1.53697	0.940786	-1.6337	0.102321	NA
1888	NM_024432 66530	612.286	-0.10295	0.219019	-0.470049	0.63832	0.907261
1889	NM_008054 14360	614.105	0.164701	0.179732	0.916371	0.359472	0.776054
1890	BB478992 14057	3770.98	-0.619643	0.242724	-2.55287	0.0106839	0.174532
1891	BB478992 14057	4087.87	-0.683966	0.24209	-2.82526	0.00472423	0.10978
1892	NM_007469 11812	2663.59	-0.916944	0.261092	-3.51196	0.000444812	0.0256863
1893	NM_007918 13685	4708.45	0.313106	0.246137	1.27208	0.203344	0.646453
1894	NM_007918 13685	367.612	0.12878	0.21228	0.606654	0.544081	0.873229
1895	NM_025426 66213	404.498	0.039401	0.225608	0.174644	0.861359	0.972755
1896	AK007421 67469	1458.65	-0.00877694	0.287566	-0.0305215	0.975651	0.995528
1897	AK007421 67469	1113.38	-0.43068	0.310103	-1.38883	0.164885	0.59979
1898	BF457754 67087	299.344	-0.0749015	0.237668	-0.315152	0.752646	0.942498
1899	BG071381 52589	202.937	0.125045	0.274801	0.455038	0.649082	0.910406
1900	BG071381 52589	76.174	0.0357783	0.395139	0.0905462	0.927853	0.987782
1901	NM_008569 17222	46.2589	-0.344677	0.338041	-1.01963	0.307904	0.739745
1902	BC014754 268395	180.998	-0.819335	0.377447	-2.17073	0.0299515	0.29334
1903	BC014754 268395	107.899	-0.494252	0.298256	-1.65714	0.0974912	0.493076
1904	NM_133839 109129	1794.48	0.000358973	0.186261	0.00192726	0.998462	0.999516
1905	NM_013655 20315	1117.37	-0.466084	0.414382	-1.12477	0.260687	0.702821
1906	AK006346 68149	42.7886	0.831796	0.398522	2.0872	0.0368701	0.322653
1907	AK006346 68149	18.8519	-0.183988	0.530418	-0.346873	0.728687	NA
1908	NM_019510 22065	34.8313	-0.352337	0.400566	-0.879597	0.379078	0.785597
1909	NM_133708 69080	246.291	0.162553	0.214838	0.756632	0.449271	0.826677
1910	NM_133708 69080	345.947	-0.16822	0.233522	-0.720361	0.471303	0.838319
1911	NM_019414 20341	2281.45	0.213721	0.291124	0.734124	0.462873	0.834823
1912	NM_020046 56749	88.3527	-0.129292	0.274332	-0.471299	0.637427	0.906791
1913	NM_020046 56749	204.624	-0.232259	0.216654	-1.07203	0.283708	0.721471
1914	NM_023054 65961	949.044	-0.06396	0.183654	-0.348264	0.727642	0.935636
1915	BF019859 18174	85.6583	0.0661642	0.29341	0.225501	0.82159	0.964665
1916	NM_018815 54563	207.821	-1.13608	1.29066	-0.880231	NA	NA
1917	BM230269 21853	113.102	-0.185545	0.359479	-0.516149	0.60575	0.896555
1918	BM230269 21853	32.2849	0.153592	0.380759	0.403385	0.686665	0.924019
1919	AK019995 14425	111.648	-1.49727	1.15439	-1.29702	NA	NA
1920	AK019995 14425 /// 620893	21.4959	-0.935253	0.666415	-1.40341	0.160495	NA
1921	NM_024264 104086	613.242	0.328784	0.231452	1.42053	0.155454	0.587088
1922	NM_133783 96979	340.572	-0.182054	0.28047	-0.649102	0.516272	0.860484
1923	NM_020009 56717	959.41	-0.135748	0.185698	-0.731016	0.46477	0.835783
1924	NM_019742 80385	505.188	-0.0285991	0.194673	-0.146908	0.883204	0.97728
1925	NM_019832 56278	1095.88	-0.259672	0.281724	-0.921726	0.356671	0.774068
1926	NM_010791 17285	104.933	0.455114	1.04364	0.436082	0.662778	0.915558
1927	NM_013717 27078	70.2187	-0.181673	0.400291	-0.453853	0.649935	0.910406
1928	NM_007642 12487	18.3531	0.260526	0.497913	0.523236	0.60081	NA
1929	NM_008053 14359	933.47	-0.0323775	0.199328	-0.162433	0.870965	0.974908
1930	NM_133983 102657	70.1357	0.399604	0.29613	1.34942	0.177202	0.61458
1931	NM_021301 57738	235.411	-1.36451	0.436766	-3.12413	0.00178332	0.0620857
1932	NM_015811 50778	62.449	1.58042	0.650019	2.43134	0.015043	0.210144
1933	AF035830 18627	156.158	-0.42926	0.50705	-0.846584	0.397227	0.796519
1934	AF035830 18627	39.4493	-0.389442	0.503092	-0.774096	0.438874	0.820982
1935	NM_133926 52163	1411.07	0.480531	0.255834	1.8783	0.0603407	0.398293
1936	NM_133926 52163 /// 669267	579.92	0.659827	0.328578	2.00813	0.0446295	0.353394
1937	NM_007591 12317	4690.74	-0.454619	0.366373	-1.24086	0.214656	0.659556
1938	NM_009943 12862	101.31	0.206217	0.261703	0.787981	0.430708	0.816764
1939	NM_009438 22121	6498.62	-0.244134	0.270178	-0.903603	0.366206	0.77921
1940	BG868960 22209	616.619	0.337947	0.239845	1.40902	0.158829	0.591844
1941	NM_080434 66113	25.8662	-0.0590298	0.451183	-0.130833	0.895907	NA
1942	BC024613 170706	110.738	0.204189	0.47616	0.428824	0.668051	0.917497
1943	BF147705 15939	308.125	0.000506314	0.276213	0.00183305	0.998537	0.999539
1944	BF147705 15939	11.4323	0.934609	0.655174	1.42651	0.153723	NA
1945	NM_007710 12715	40.8041	-0.123828	0.391451	-0.31633	0.751752	0.942302
1946	AK014593 67025	7545.48	-0.146155	0.225144	-0.649163	0.516233	0.860484
1947	BC010208 20446	275.36	-1.96321	0.584763	-3.35727	0.000787163	0.037518
1948	BC010208 20446	14.5943	-0.416559	0.783644	-0.531566	0.595026	NA
1949	NM_010582 16425	61.3274	0.199274	0.376813	0.52884	0.596916	0.892943
1950	BE368753 102060	370.428	0.0156243	0.207641	0.0752467	0.940018	0.989751
1951	NM_009008 19354	69.3173	1.16017	0.33107	3.50432	0.000457773	0.0262536
1952	NM_016791 18018	218.638	0.496043	0.21991	2.25566	0.0240919	0.264668
1953	BG069505 20496	959.836	-0.407901	0.268084	-1.52154	0.128124	0.550502
1954	BG069505 20496	352.022	-0.240597	0.271912	-0.884835	0.376246	0.784054
1955	NM_008667 17936	1544.49	0.213075	0.180862	1.17811	0.238753	0.686411
1956	BC015254 12778	1173.23	0.905628	0.265103	3.41614	0.000635159	0.0326739
1957	NM_031401 83679	301.117	-0.33691	0.290175	-1.16106	0.245619	0.690843
1958	NM_010717 16885	130.87	0.158118	0.287435	0.550098	0.582252	0.888878
1959	NM_009297 20926	546.975	-0.163447	0.178033	-0.918072	0.358581	0.775389
1960	NM_011172 19125 /// 671160	687.878	-0.933848	0.233944	-3.99176	6.55855e-05	0.006346
1961	NM_021461 17346	244.375	0.186154	0.228155	0.815911	0.414551	0.807263
1962	NM_021461 17346	73.2095	0.445756	0.355374	1.25433	0.209723	0.653643
1963	U13836 11975	664.279	0.517418	0.23828	2.17147	0.0298958	0.29334
1964	NM_011435 20657	4265.14	0.517944	0.274818	1.88468	0.0594727	0.396648
1965	NM_011435 20657	143.833	1.28532	0.381043	3.37316	0.000743099	0.0361321
1966	NM_011449 20686	125.113	-1.21784	0.531711	-2.29042	0.0219969	0.252537
1967	NM_008135 14664	103.673	-0.433982	0.455047	-0.95371	0.340231	0.763632
1968	NM_010440 15353	71.1878	0.128492	0.302622	0.424595	0.671132	0.918842
1969	NM_010094 13590	99.5858	0.360833	0.310006	1.16396	0.244442	0.690633
1970	BC010590 30805	148.163	1.39862	0.332126	4.21112	2.54111e-05	0.00317752
1971	NM_008339 15985	27.97	0.51234	0.458005	1.11863	0.263296	0.705626
1972	NM_026449 67909	10.4198	1.01261	0.717047	1.41219	0.157894	NA
1973	AF253409 56847	27.245	0.074049	0.450698	0.164298	0.869496	NA
1974	NM_025290 22092	81.5127	-1.03511	0.431707	-2.39772	0.0164972	0.219238
1975	BC021484 16651	1401.82	0.575843	0.288686	1.9947	0.0460754	0.358521
1976	BC021484 16651	304.62	0.702239	0.348482	2.01514	0.0438901	0.350609
1977	NM_024225 69178	1287.09	-0.524154	0.442201	-1.18533	0.235888	0.682808
1978	NM_024225 69178	641.975	-0.470625	0.448787	-1.04866	0.294335	0.730117
1979	NM_024225 69178	404.304	-0.191409	0.303109	-0.631487	0.527722	0.865899
1980	NM_009876 12577	472.01	0.419734	0.358038	1.17232	0.24107	0.687891
1981	NM_133892 100470	30.7856	-0.411607	0.499287	-0.824389	0.409719	0.804723
1982	NM_007815 13095	32.8776	-0.400253	0.570145	-0.70202	0.482667	0.844365
1983	NM_009321 21371	2667.88	-0.15232	0.240018	-0.63462	0.525676	0.865357
1984	NM_013645 19293	77.1632	1.11345	0.38156	2.91814	0.00352123	0.0939784
1985	BC005679 20971	674.54	-0.0691376	0.301425	-0.229369	0.818582	0.964325
1986	BC019117 83701	653.489	-0.510033	0.214551	-2.37721	0.0174441	0.226007
1987	NM_008652 17865	10.13	0.149864	0.669034	0.224001	0.822757	NA
1988	BG067003 22791	493.027	-0.0792264	0.188562	-0.420161	0.674368	0.91985
1989	NM_134011 21379	21.5013	-0.415935	0.549437	-0.757019	0.449038	NA
1990	NM_019780 56433	1044.7	0.23159	0.203765	1.13655	0.255725	0.699242
1991	NM_019780 56433	2635.09	0.16909	0.177358	0.953382	0.340397	0.763832
1992	NM_025654 66599	357.136	-0.00362212	0.227014	-0.0159555	0.98727	0.997458
1993	BC005686 13713	48.9689	0.060271	0.507194	0.118832	0.905408	0.983041
1994	BE631549 29812	761.515	0.11715	0.200416	0.584532	0.558862	0.879198
1995	BE631549 29812	145.968	0.488609	0.238236	2.05095	0.040272	0.33778
1996	NM_053193 94230	788.272	-0.319658	0.19352	-1.65181	0.0985728	0.495106
1997	NM_133763 76233	462.911	-0.270115	0.200061	-1.35016	0.176964	0.61458
1998	NM_008961 19212	241.105	0.840264	0.301201	2.78971	0.00527553	0.117789
1999	NM_130892 170728	56.8276	-0.0403599	0.381568	-0.105774	0.915762	0.984933
[truncated: 43,038 more rows]

## Sheet: Fig. 1C
	gene	baseMean	log2FoldChange	lfcSE	stat	pvalue	padj
1	BC024686 54161	871.755	0.368726	0.201134	1.83324	0.066767	0.250273
2	NM_013477 11972	2734.06	-0.0503169	0.206695	-0.243436	0.807668	0.928165
3	NM_020585 57437	1119.98	-0.0986107	0.199495	-0.494301	0.621094	0.840748
4	NM_133900 100678	1011.52	-0.191918	0.239497	-0.801337	0.422936	0.716702
5	NM_021789 60409	1570.98	0.261107	0.198851	1.31308	0.189155	0.46724
6	BC008256 13481	538.914	0.165229	0.227621	0.725894	0.467904	0.749331
7	NM_011186 19173	3193.82	-0.0596423	0.193484	-0.308254	0.757889	0.907997
8	NM_026819 52585	480.938	0.285027	0.208435	1.36746	0.17148	0.44329
9	BC008595 19042	1786.31	0.408835	0.190598	2.145	0.0319525	0.155287
10	NM_025498 66340	3057.66	-0.133955	0.201474	-0.664873	0.506132	0.775884
11	NM_008569 17222	346.213	0.456521	0.24179	1.88809	0.0590136	0.231458
12	NM_053164 94067	999.238	-0.0839651	0.206434	-0.40674	0.684199	0.871026
13	NM_023045 65246	109.951	0.422697	0.258243	1.63682	0.101669	0.325603
14	BC016526 18107	2406.93	0.12897	0.212132	0.607974	0.543205	0.799975
15	AV168389 11793	174.482	0.486571	0.243166	2.00098	0.0453941	0.195816
16	NM_133767 76784	198.462	1.08119	0.272059	3.9741	7.06469e-05	0.00162729
17	AV339290 68365	505.782	0.502471	0.220657	2.27716	0.0227768	0.122905
18	BM212050 19156	6930.05	0.166764	0.182575	0.913399	0.361033	0.662278
19	NM_025985 67128	685.067	0.479401	0.209724	2.28587	0.0222619	0.120961
20	BC007473 72739	165.158	-0.198929	0.269804	-0.737309	0.460934	0.743731
21	NM_053161 94064	2679.09	0.348662	0.18897	1.84506	0.0650282	0.246085
22	BQ176806 13383	432.611	0.260104	0.209175	1.24348	0.213692	0.501441
23	BI653492 12330	1247.31	0.396021	0.261617	1.51375	0.13009	0.378265
24	AW545361 67819	1293.76	-0.0106025	0.196712	-0.0538987	0.957016	0.987107
25	AK004541 22375	66.9618	-0.163209	0.293562	-0.555963	0.578236	0.81919
26	BC005762 26440	2592.85	0.506859	0.248228	2.04191	0.0411603	0.183979
27	BC005549 20224	1754.43	0.578188	0.233919	2.47174	0.0134456	0.085718
28	BG069656 23881	537.231	0.244631	0.239748	1.02037	0.307555	0.609915
29	BC011152 105348	112.565	1.4522	0.311018	4.66919	3.02386e-06	0.000123459
30	BC003350 209318	1616.62	-0.294682	0.187552	-1.5712	0.116136	0.353264
31	BC011111 67437	1399.78	0.825925	0.24813	3.3286	0.000872838	0.0116656
32	BC025918 65019	7933.14	0.246462	0.213932	1.15206	0.249298	0.544389
33	BC013702 13016	1132.63	-0.701818	0.190221	-3.68948	0.00022471	0.0040503
34	BM248615 59026	184.97	0.156967	0.313178	0.501207	0.616225	0.837813
35	AF320340 321022	781.146	0.896655	0.247806	3.61838	0.000296451	0.00503765
36	AK018610 66818	408.841	-0.158085	0.202078	-0.782295	0.434041	0.725418
37	BQ175820 12847	1945.26	0.293801	0.236519	1.24219	0.214168	0.50175
38	AI036318 99152	1251	-0.122451	0.212855	-0.57528	0.565102	0.811854
39	D50523 544752	185.881	0.265502	0.288698	0.919652	0.357755	0.659319
40	BM948896 107338	140.207	-0.00499606	0.260684	-0.0191652	0.984709	0.996384
41	BM123013 231430	635.066	-0.296405	0.20074	-1.47656	0.139793	0.395427
42	BC025221 211673	405.205	0.662323	0.284259	2.33	0.0198061	0.11128
43	AJ250693 360216	93.6224	0.138738	0.342235	0.405389	0.685191	0.871769
44	U46690 27225	635.595	0.0147127	0.219624	0.0669904	0.946589	0.98292
45	BC027564 66618	1239.18	-0.0611695	0.193983	-0.315334	0.752508	0.905408
46	AK010497 68366	229.841	-0.100334	0.226871	-0.442253	0.658306	0.857599
47	AA208652 57294	7419.47	-0.209006	0.179071	-1.16716	0.243144	0.537063
48	BI735988 66743	83.2042	-0.392998	0.286015	-1.37405	0.169426	0.440307
49	BI152383 50724	726.233	-0.211108	0.23279	-0.906861	0.36448	0.66541
50	BE134617 74252	251.351	0.70202	0.266009	2.63908	0.00831309	0.0616042
51	AK011037 66591	117.085	-0.148702	0.286691	-0.518683	0.603982	0.831941
52	AK004750 74763	219.913	0.0174972	0.255037	0.0686066	0.945303	0.982768
53	AK003213 66201	362.119	0.403204	0.219041	1.84077	0.0656551	0.247407
54	BQ176989 217869	1508.88	0.738986	0.246018	3.00379	0.00266638	0.0273053
55	AV000235 12540	2438.88	0.720331	0.218019	3.30398	0.000953221	0.0125087
56	AA866997 106298	281.436	0.388677	0.235941	1.64735	0.0994862	0.321391
57	AW536361 81702	493.401	0.63496	0.245779	2.58346	0.00978144	0.0686959
58	AV017766 246703	2295.82	-0.456339	0.240485	-1.89758	0.0577516	0.228352
59	BG806432 54196	167.481	-0.515589	0.241918	-2.13125	0.0330684	0.158792
60	BQ174223 18607	845.373	0.238548	0.222543	1.07192	0.283757	0.583128
61	BG972112 269061	163.978	-0.124565	0.237726	-0.523987	0.600287	0.830409
62	W08638 52477	135.675	0.0533639	0.263685	0.202377	0.839622	0.942483
63	BG071718 193742	971.479	-0.379454	0.237723	-1.5962	0.110445	0.342892
64	BI080296 68512	1510.59	0.092009	0.203489	0.452158	0.651155	0.854109
65	NM_009005 19349	2317.1	0.501479	0.197509	2.53901	0.0111166	0.0755212
66	NM_015735 13194	1243.25	0.459083	0.205957	2.22902	0.0258124	0.133667
67	NM_020031 56612	2666.05	-0.0428769	0.195536	-0.21928	0.826432	0.936836
68	NM_019437 54391	354.635	0.341008	0.206031	1.65513	0.0978984	0.318406
69	NM_025334 66073	549.451	0.241871	0.207691	1.16457	0.244194	0.538465
70	NM_133693 68035	933.239	-0.516199	0.238186	-2.16721	0.0302188	0.149571
71	NM_008950 19184	1078.64	0.104536	0.186728	0.55983	0.575595	0.817433
72	NM_011626 21982	669.737	0.526365	0.216542	2.43078	0.0150666	0.0921458
73	BC016485 11993	725.658	-0.28154	0.222914	-1.263	0.20659	0.492225
74	NM_010412 15184	542.758	-0.363743	0.244521	-1.48757	0.136863	0.389926
75	BC022974 14976	1067.14	-0.14772	0.222264	-0.664618	0.506295	0.775943
76	NM_007834 13185	435.206	0.143313	0.213367	0.671674	0.501791	0.773229
77	AF363690 71722	49.6732	-0.622567	0.338721	-1.83799	0.0660633	0.248418
78	C80812 66878	1448.86	0.788997	0.249608	3.16094	0.00157259	0.0182549
79	NM_021608 59288	585.901	0.700665	0.207803	3.37177	0.000746878	0.0104613
80	NM_017475 54170	1231.12	0.551522	0.205981	2.67753	0.00741664	0.056816
81	BC019504 213773	144.674	-0.281006	0.270183	-1.04006	0.298313	0.600284
82	BC020024 15441	1155.87	-0.329856	0.196939	-1.67491	0.0939514	0.310796
83	BC016084 407819	4265.1	0.440235	0.176396	2.49572	0.01257	0.0820762
84	BC005632 216169	1372.46	-0.312281	0.269138	-1.1603	0.245927	0.540394
85	BC024419 69833	1665.57	-0.266852	0.226562	-1.17783	0.238864	0.532741
86	BC019372 66589 /// 666853	930.993	-0.0485751	0.203949	-0.238173	0.811747	0.929958
87	BB667523 20615	614.635	0.517706	0.213378	2.42624	0.015256	0.0929708
88	BM948896 107338	108.951	-0.221472	0.264292	-0.837983	0.40204	0.699198
89	BM118442 72313	153.91	-0.351263	0.319695	-1.09875	0.271879	0.571141
90	BC028547 68576	1690.59	0.0322805	0.188966	0.170827	0.86436	0.953753
91	BC027632 11927	4432.76	0.159081	0.19029	0.835989	0.403161	0.700219
92	AV021593 68836	2155.3	-0.0641094	0.197584	-0.324466	0.745585	0.901569
93	AV021593 68836	800.432	-0.150021	0.230659	-0.650401	0.515433	0.781926
94	BE853401	1266.1	0.161831	0.209699	0.771727	0.440276	0.729841
95	AK003350 70579	563.422	-0.106496	0.239349	-0.444941	0.656363	0.856854
96	BI080136 68693	238.011	0.510344	0.294761	1.73139	0.0833831	0.288739
97	BQ175529 20333	206.71	0.91991	0.276955	3.32151	0.000895303	0.0119179
98	BB350365 228994	231.757	0.0449657	0.247709	0.181526	0.855954	0.949597
99	AV054417 67615	2657.78	0.363809	0.198651	1.8314	0.0670412	0.250623
100	NM_008395 16396	297.038	0.332657	0.230312	1.44437	0.148634	0.409206
101	NM_031392 83669	624.699	-0.444102	0.21234	-2.09146	0.0364867	0.169776
102	BF118393 17975	985.192	1.00503	0.301678	3.33147	0.000863872	0.0115799
103	BF118393 17975	119.446	0.413408	0.283101	1.46029	0.144211	0.402419
104	BF118393 17975	290.489	0.94011	0.328335	2.86327	0.00419295	0.0373295
105	NM_021448 58523	45.0071	0.674427	0.355075	1.89939	0.0575127	0.227804
106	BC003785 245688	1450.67	0.278929	0.222786	1.25201	0.210567	0.497378
107	NM_007437 11671	120.011	0.957287	0.265391	3.60708	0.000309661	0.005223
108	NM_018874 18946	24.0024	-1.88626	0.502622	-3.75284	0.000174843	0.00333714
109	NM_019768 56397	1956.42	0.839079	0.232476	3.60932	0.000307	0.00518512
110	NM_013798 11465	8750.91	0.0710833	0.188055	0.377993	0.705436	0.881518
111	NM_026139 67416	45.7083	0.263057	0.370511	0.709986	0.477713	0.756873
112	NM_133354 170930 /// 672381 /// 675440	7146.05	0.193716	0.194099	0.998022	0.318269	0.621246
113	NM_133354 170930	5804.42	0.156876	0.197005	0.796304	0.425855	0.718888
114	BI654068 65114	1477.09	0.618808	0.247918	2.49602	0.0125594	0.0820393
115	BI654068 65114	171.175	0.0795915	0.297305	0.267709	0.788923	0.919753
116	NM_009840 12469	450.022	0.757725	0.253213	2.99244	0.00276758	0.0280536
117	NM_025973 109820	2.78738	0.526013	1.14154	0.460792	0.644948	NA
118	NM_008060 14376	637.246	-0.0273521	0.19629	-0.139345	0.889177	0.96382
119	BF158817 79560	154.641	0.292636	0.262654	1.11415	0.265215	0.563021
120	BF158817 665689 /// 79560	62.2716	0.4023	0.309508	1.2998	0.193669	0.473513
121	BF158817 79560	74.5083	0.105977	0.289515	0.366051	0.714327	0.886768
122	NM_030564 80751	247.006	0.0183239	0.22807	0.0803434	0.935964	0.979222
123	NM_019705 24105	490.837	-0.762645	0.251747	-3.02941	0.00245033	0.0255736
124	NM_134021 103711	426.292	-0.508395	0.226826	-2.24134	0.0250042	0.131126
125	BM228780 20729	323.721	0.508807	0.241195	2.10952	0.0348995	0.164575
126	BM228780 20729	134.408	0.281568	0.243438	1.15663	0.247423	0.542227
127	NM_011873 23994	3838.49	-0.127622	0.207117	-0.616182	0.537774	0.796445
128	BF225985 12305	238.973	0.383407	0.306102	1.25255	0.21037	0.496987
129	BF225985 12305	46.083	0.507044	0.338242	1.49906	0.133859	0.384499
130	NM_021714 60321	464.781	-0.264855	0.198384	-1.33506	0.181857	0.457874
131	M63801 14609	200.85	-1.54871	0.360983	-4.29024	1.78479e-05	0.000533852
132	M63801 14609	20.1996	-0.264325	0.48703	-0.542727	0.587318	0.823293
133	NM_009196 20501	666.272	0.423997	0.259763	1.63224	0.102628	0.327623
134	AF010586 20312	18.0673	-1.09977	0.493451	-2.22873	0.025832	NA
135	AF010586 20312	9.49557	1.0386	0.675807	1.53683	0.124336	NA
136	NM_025469 109791	23.3393	0.0583765	0.459141	0.127143	0.898827	0.966856
137	NM_008872 18791	33.7675	-1.36144	0.475745	-2.86169	0.00421388	0.0374758
138	AK011528 20382	213.273	0.215892	0.241022	0.895739	0.370392	0.670837
139	NM_009411 21984	12.6779	0.0426986	0.585293	0.0729525	0.941844	NA
140	NM_009411 21984	12.1051	-0.883361	0.591591	-1.4932	0.135386	NA
141	BB702754 18140	15.4126	-0.254558	0.556867	-0.457125	0.647581	NA
142	BB702754 18140	12.3271	-0.119287	0.609167	-0.19582	0.844751	NA
143	NM_010354 227753	15267.8	-0.0523025	0.175358	-0.298262	0.765503	0.910575
144	NM_007466 11800	224.024	0.258346	0.260751	0.990778	0.321794	0.625046
145	NM_007509 11966	640.106	0.338343	0.204516	1.65436	0.0980548	0.318748
146	NM_009054 19720	7.68067	1.71404	0.779939	2.19766	0.0279732	NA
147	NM_007638 12468	1648.3	0.0486089	0.186077	0.261229	0.793916	0.922532
148	NM_007638 12468	989.667	0.14273	0.190231	0.750301	0.453073	0.738676
149	NM_013472 11749	1269.43	0.839541	0.232303	3.61399	0.000301522	0.00511338
150	BC006606 51792	540.652	-0.140881	0.241631	-0.583042	0.559865	0.808709
151	NM_023144 53610	757.43	0.168496	0.193676	0.869987	0.384307	0.683262
152	NM_009145 20320	1783.08	0.827016	0.221238	3.73812	0.000185398	0.00349844
153	BG060909 20250	3805.26	1.22695	0.282026	4.35048	1.35838e-05	0.000427317
154	BG060909 20250	207.086	1.40459	0.3334	4.21292	2.52095e-05	0.000710593
155	BG060909 20250	41.0623	0.715998	0.360105	1.9883	0.0467782	0.199714
156	NM_024249 104318	205.031	-0.352367	0.2305	-1.52871	0.126337	0.372091
157	NM_133826 108664	745.798	0.606068	0.254182	2.38438	0.0171077	0.100346
158	BF658806 28146	1351.59	0.53214	0.249129	2.13601	0.032679	0.157552
159	BF658806 28146	1546.4	0.018118	0.190707	0.0950043	0.924311	0.975788
160	NM_133815 98386	180.113	-1.19951	0.317865	-3.77363	0.000160888	0.00312093
161	NM_011959 26429	184.14	0.325518	0.228254	1.42612	0.153834	0.417073
162	NM_134101 21762	1584.59	-0.0311016	0.199404	-0.155973	0.876054	0.958385
163	NM_007429 11609	4.91532	-0.194231	0.854474	-0.227311	0.820182	NA
164	NM_009093 20090 /// 629957 /// 637599	13781	0.036984	0.175276	0.211004	0.832884	0.939716
165	NM_026268 67603	80.5225	-1.66308	0.295097	-5.6357	1.7435e-08	1.43542e-06
166	NM_008865 18776	17.4095	0.384817	0.483178	0.796429	0.425783	NA
167	NM_019698 56454	46.4859	-0.0480552	0.345607	-0.139046	0.889414	0.963849
168	BC010754 16612	5.55618	-0.511719	0.819506	-0.624424	0.532349	NA
169	AK005203 56442	1583.83	0.939589	0.23088	4.0696	4.70929e-05	0.00117713
170	NM_008722 18148	1808.91	0.389859	0.268841	1.45015	0.147018	0.407024
171	NM_134255 68801	1219.91	-0.225895	0.263174	-0.858347	0.390701	0.689102
172	NM_010064 13427	733.313	0.510704	0.225086	2.26893	0.0232726	0.124798
173	NM_019988 56716	88.7712	0.505253	0.273767	1.84556	0.0649563	0.246037
174	NM_019988 56716	20.0214	0.577129	0.457748	1.2608	0.207381	0.493518
175	AV336547 20983	3.7558	0.382594	0.986991	0.387636	0.698285	NA
176	AV336547 20983	7.37097	-0.325248	0.722492	-0.450175	0.652584	NA
177	NM_013580 16833	5.56225	-0.696794	0.810763	-0.859431	0.390103	NA
178	NM_013580 16833	13.0553	-0.337057	0.678661	-0.496651	0.619435	NA
179	NM_008864 18775	21.6369	-0.17741	0.479792	-0.369765	0.711558	0.885445
180	BC010581 16765	263.443	1.28922	0.246289	5.23458	1.65358e-07	1.0061e-05
181	NM_009025 19414	446.665	-0.364362	0.22841	-1.59522	0.110664	0.343204
182	M33934 23918	494.266	-0.225773	0.210578	-1.07216	0.283648	0.583001
183	M33934 23918	588.355	-0.299261	0.224498	-1.33302	0.182524	0.458811
184	NM_054046 23854	116.76	-0.277254	0.263509	-1.05216	0.292726	0.593782
185	BB815530 17311	35.4842	-0.282891	0.377311	-0.749754	0.453403	0.738805
186	BB815530 17311	165.804	-0.998284	0.378944	-2.63439	0.00842893	0.062136
187	BG064842 13723	73.7109	1.29051	0.385101	3.35111	0.000804895	0.0110286
188	BG064842 13723	30.5981	0.999147	0.514423	1.94227	0.0521048	0.213889
189	BB858329 56347	1319.75	0.321579	0.212122	1.51601	0.129517	0.377266
190	BB858329 56347	1393.18	0.361151	0.233433	1.54713	0.121833	0.363938
191	NM_010655 16647 /// 670551 /// 671639	364.397	1.01753	0.261857	3.88581	0.00010199	0.00218953
192	BB762957 22178	10.2073	0.0992358	0.647027	0.153372	0.878105	NA
193	BB762957 22178	2.94471	-0.645296	1.09696	-0.588256	0.55636	NA
194	NM_013507 13690	4080.33	0.624713	0.231666	2.69661	0.00700491	0.0545105
195	NM_007563 12183	91.4831	0.397536	0.275686	1.44199	0.149305	0.409894
196	NM_007563 12183	123.908	0.193606	0.250202	0.7738	0.439049	0.728953
197	NM_133952 101869	109.328	-0.211126	0.28069	-0.752169	0.451949	0.7378
198	NM_009837 12464	1236.01	0.549354	0.235386	2.33384	0.019604	0.110543
199	NM_009837 12464	11.7186	0.047893	0.636475	0.0752472	0.940018	NA
200	NM_011588 21849	383.125	-0.647157	0.215542	-3.00246	0.00267804	0.0273909
201	NM_007594 12321	1760.09	1.31315	0.25273	5.19585	2.03782e-07	1.18498e-05
202	NM_009369 21810	52.358	0.491707	0.403244	1.21938	0.2227	0.512639
203	NM_021510 59013	532.715	0.304104	0.245816	1.23712	0.216042	0.503942
204	NM_016860 54130	1064.49	-0.0986175	0.208265	-0.47352	0.635842	0.847376
205	NM_011896 24063	65.8293	-1.70191	0.347863	-4.89246	9.95828e-07	4.82367e-05
206	NM_019643 109163	22.234	0.318112	0.500464	0.635635	0.525014	0.787658
207	NM_013765 27370	6626	0.0134603	0.179421	0.0750204	0.940199	0.98069
208	NM_009468 22240	56.8374	1.46894	0.34499	4.25793	2.06328e-05	0.0006027
209	BB758819 20133	74.842	0.00176157	0.347795	0.00506496	0.995959	0.999969
210	BC012413 67186	15631.1	-0.0344201	0.178056	-0.193311	0.846716	0.945275
211	NM_010684 16783	6850.87	0.156376	0.191937	0.814727	0.415229	0.710633
212	BC010224 66092	2171.83	0.967707	0.244141	3.96372	7.37901e-05	0.00168878
213	BC010224 66092	3679.12	0.519348	0.210754	2.46423	0.0137306	0.0869792
214	NM_026419 67868	10.1888	0.474018	0.639285	0.741481	0.458402	NA
215	NM_026419 67868	97.9145	0.312902	0.282361	1.10816	0.267791	0.566286
216	NM_007694 12653	23.3029	0.374178	0.471779	0.793122	0.427707	0.720041
217	AB043953 27387	33.3909	-1.47749	0.3921	-3.76815	0.000164465	0.00316728
218	NM_019678 21787	2299.8	0.701474	0.234972	2.98536	0.00283247	0.0284739
219	NM_008231 15191	1468.1	-0.184728	0.196662	-0.939316	0.347569	0.6503
220	NM_011631 22027	2429.16	0.699175	0.265824	2.63022	0.00853303	0.0627199
221	NM_011863 23971	788.293	-0.084434	0.201024	-0.42002	0.674471	0.866384
222	NM_019879 56451	2538.53	0.0641659	0.183421	0.349828	0.726468	0.89326
223	NM_009163 20397	331.049	-0.519535	0.235651	-2.20468	0.0274766	0.139485
224	NM_009163 20397	5.72291	-1.12475	0.863716	-1.30223	0.192839	NA
225	BC003264 18606	30.5719	-0.0245149	0.408017	-0.0600831	0.952089	0.985189
226	NM_013670 20646	503.291	0.28057	0.197376	1.4215	0.155171	0.418726
227	NM_013670 20646	439.513	0.227745	0.201191	1.13198	0.257642	0.55369
228	BI150149 56615	13645.2	0.0739173	0.177566	0.41628	0.677205	0.867716
229	BI150149 56615	12.6651	-0.650672	0.627453	-1.03701	0.299733	NA
230	NM_008416 16477	20.4515	-0.112896	0.483959	-0.233276	0.815547	0.931403
231	BB333334 16590	21.0434	-0.597492	0.48844	-1.22327	0.221229	0.510907
232	NM_011962 26433	924.73	0.144354	0.232514	0.62084	0.534705	0.795014
233	BC012407 110695	1.64735	0.00383031	1.4401	0.00265976	0.997878	NA
234	NM_134086 105727	169.681	-0.259737	0.264652	-0.981428	0.326382	0.629696
235	BC003305 16956	15339.5	0.150927	0.176398	0.855604	0.392217	0.690166
236	NM_009042 19692	20.4762	-1.14525	0.467677	-2.4488	0.0143333	0.0891665
237	NM_021278 19241	7047	-0.374957	0.329773	-1.13702	0.255531	0.551234
238	NM_007632 12445	1046.82	-0.325659	0.230186	-1.41476	0.157138	0.421229
239	AF042180 22110	530.525	0.243788	0.232057	1.05055	0.293465	0.594653
240	NM_016737 20867	190.336	0.482188	0.234376	2.05733	0.0396545	0.179499
241	NM_134141 109006	264.859	-0.16626	0.217766	-0.763478	0.445178	0.733475
242	NM_008378 16210	263.072	0.789587	0.289747	2.72509	0.00642847	0.0511856
243	NM_026533 625298 /// 628061 /// 633920 /// 637251 /// 671723 /// 68052	4686.11	0.00209525	0.187901	0.0111508	0.991103	0.999655
244	NM_026533 625298 /// 628061 /// 633920 /// 637251 /// 668239 /// 671723 /// 671887 /// 68052	48.219	-0.218651	0.362468	-0.603227	0.546358	0.801684
245	NM_010448 15384	1573.84	0.271424	0.199304	1.36186	0.173242	0.446134
246	NM_134040 104721	811.894	0.956145	0.250967	3.80985	0.000139053	0.00279969
247	NM_138745 108156	253.418	0.0154407	0.2137	0.0722539	0.9424	0.981539
248	NM_138745 108156	209.563	0.00448961	0.221962	0.0202269	0.983862	0.995959
249	NM_009415 21991	6808.82	0.596249	0.216992	2.74779	0.00599988	0.0486267
250	NM_008721 18146	2976.94	0.131813	0.250367	0.526478	0.598556	0.829517
251	NM_031249 83410	469.611	-0.10964	0.219511	-0.499474	0.617446	0.838785
252	NM_013869 29820	6.49527	0.729157	0.823776	0.885141	0.376081	NA
253	NM_010807 17357	49.0923	-1.69157	0.350673	-4.82377	1.40867e-06	6.44782e-05
254	NM_010882 17984	1060.32	0.797609	0.227923	3.49947	0.000466177	0.00719905
255	NM_009407 21958	1.80802	1.41924	1.43052	0.992119	0.32114	NA
256	NM_053074 18226	101.013	-0.576289	0.263273	-2.18895	0.0286008	0.143817
257	NM_053074 18226	142.788	-0.292315	0.243903	-1.19849	0.230728	0.523343
258	NM_009608 11464	9.53721	0.303404	0.638332	0.475308	0.634568	NA
259	AU080586 67443	5516.89	0.0950916	0.212807	0.446843	0.654988	0.85609
260	AU080586 67443	2480.26	0.0198363	0.2253	0.0880441	0.929842	0.977902
261	AU080586 67443	5300.55	0.0429242	0.20295	0.211501	0.832496	0.939576
262	NM_010514 16002	23.3164	0.082609	0.474602	0.174059	0.861819	0.952184
263	NM_015731 11981	1577.77	0.297477	0.251996	1.18048	0.237808	0.531573
264	NM_007747 12858	8282.04	-0.115444	0.178946	-0.645137	0.518839	0.783999
265	AF482000 108679	738.503	0.304152	0.195747	1.5538	0.120232	0.361363
266	NM_022315 64074	48.0679	-1.23858	0.492534	-2.51472	0.0119127	0.0792464
267	NM_013867 29815	889.156	0.827574	0.273814	3.02239	0.00250786	0.0260681
268	BC026823 18571	82.4163	0.38818	0.28283	1.37248	0.169913	0.440999
269	NM_009258 20730	7.0323	-1.37359	0.76349	-1.7991	0.0720035	NA
270	NM_021355 14264	6.56572	-0.435363	0.742242	-0.586551	0.557505	NA
271	NM_133349 100494	293.541	0.498082	0.211562	2.35431	0.0185573	0.106252
272	NM_133349 100494	186.875	0.259838	0.225075	1.15445	0.248314	0.543181
273	NM_052835 110954 /// 234703 /// 638133	10326.5	0.0331554	0.177363	0.186935	0.851711	0.947587
274	BI788645 20969	87.8946	-0.531722	0.291557	-1.82373	0.0681927	0.253691
275	BI788645 20969	25.3957	0.0529305	0.417289	0.126844	0.899064	0.966935
276	NM_008566 17218	31.6357	-0.319157	0.392546	-0.813042	0.416194	0.711459
277	NM_011822 14755	528.965	-0.409648	0.217881	-1.88015	0.0600875	0.234319
278	BC027426 433375	2216.17	-0.228834	0.191063	-1.19769	0.231038	0.523754
279	BC027426 433375	1025.6	0.403615	0.219093	1.84221	0.0654446	0.247154
280	BC010197 12876	118.963	-2.5851	0.69019	-3.7455	0.000180036	0.00341535
281	NM_018858 23980	3639.77	-0.184042	0.205192	-0.896926	0.369758	0.670494
282	NM_010221 14230	20.2902	-0.228843	0.467438	-0.489568	0.62444	0.842121
283	BI686265 13728	368.426	-0.299079	0.263854	-1.1335	0.257005	0.552979
284	BI686265 13728	75.1918	-0.255191	0.303907	-0.839702	0.401076	0.698271
285	AB009661 114228 /// 22074 /// 435889 /// 436522	5.07213	1.76838	0.950138	1.86118	0.0627188	NA
286	K02926 19118	11.0347	-0.133089	0.676726	-0.196666	0.844089	NA
287	NM_011049 18555	338.955	-0.0106831	0.227565	-0.0469456	0.962557	0.988635
288	AV297071 18114	169.387	0.415931	0.237089	1.75433	0.0793744	0.279566
289	AB008453 20528	2145.98	-0.750467	0.246657	-3.04256	0.00234579	0.0248447
290	AB008453 20528	639.497	-0.929144	0.296764	-3.13091	0.00174263	0.0198229
291	NM_010824 17523	51.828	-0.106363	0.317312	-0.3352	0.737474	0.897492
292	NM_022417 64294	1919.52	-0.0741822	0.229413	-0.323357	0.746425	0.901972
293	NM_080635 68135	2083.94	0.342117	0.217064	1.57611	0.115	0.351748
294	NM_019868 56258	787.253	0.658826	0.250602	2.62897	0.00856428	0.0628736
295	NM_009127 20249	14865	-0.0394905	0.175573	-0.224924	0.822039	0.934585
296	NM_009127 20249	4171.91	0.00715625	0.182065	0.039306	0.968646	0.989616
297	NM_133666 17995	4755.25	-0.15197	0.179418	-0.847012	0.396988	0.694256
298	NM_133666 17995	3550.36	-0.147373	0.187514	-0.785932	0.431907	0.723753
299	NM_010594 16483	89.4247	0.750758	0.289378	2.59439	0.00947595	0.0672318
300	NM_010594 16483	7.55769	-0.248829	0.737503	-0.337393	0.735821	NA
301	NM_053071 12864	10611.9	-0.0289107	0.17822	-0.162219	0.871133	0.956787
302	AW546141 17118	1158.7	-0.331155	0.229431	-1.44338	0.148914	0.409569
303	AW546141 17118	347.776	-0.387859	0.269681	-1.43822	0.150373	0.41169
304	AW546141	335.546	-0.410404	0.31176	-1.31641	0.188036	0.465861
305	AW553456 26396	593.59	-0.299651	0.213873	-1.40107	0.161193	0.42761
306	AU080787 52502	996.257	0.277384	0.217469	1.27551	0.202129	0.485911
307	AU080787 52502	884.99	0.308294	0.248374	1.24125	0.214514	0.50223
308	NM_023627 71780	44.6087	-1.34354	0.358478	-3.74791	0.000178314	0.00338783
309	NM_023279 22152	5.23787	-0.540666	0.890987	-0.606817	0.543972	NA
310	BC025909 19989	4707.74	0.397164	0.259202	1.53226	0.125459	0.370376
311	NM_026468 67942	4879.36	-0.466266	0.20716	-2.25075	0.0244012	0.128828
312	AV258950 80517	1033.93	0.0986669	0.204284	0.482988	0.629104	0.844516
313	AV258950 80517	202.519	0.122711	0.263679	0.46538	0.641659	0.850285
314	NM_008879 18826	76.5608	0.200496	1.10004	0.182262	0.855377	0.949391
315	NM_007382 11364	6103	0.673874	0.218891	3.07858	0.00207988	0.0226769
316	NM_133953 101943	273.522	-0.073893	0.210071	-0.351752	0.725024	0.892365
317	NM_011334 12727	374.296	0.416329	0.258921	1.60794	0.107849	0.337736
318	BG065877 110611	1495.13	0.828392	0.25359	3.26667	0.00108822	0.0137666
319	BG065877 110611	192.455	1.42077	0.286797	4.95393	7.27297e-07	3.6579e-05
320	BB250384 22329	14.3905	0.192585	0.53032	0.363149	0.716494	NA
321	BC003731 22334	3635.71	0.172234	0.194246	0.886678	0.375252	0.675497
322	NM_027910 71765	985.481	-0.436023	0.223855	-1.94779	0.0514395	0.212347
323	NM_020035 56703	58.136	-0.474004	0.319419	-1.48396	0.137821	0.39158
324	NM_009270 20775	130.259	0.217044	0.267252	0.812133	0.416716	0.711866
325	NM_021282 13106	13667	-0.100242	0.178607	-0.561244	0.574631	0.816952
326	NM_009811 12368	160.374	-0.00680108	0.256734	-0.0264907	0.978866	0.993239
327	AF173681 56338	6574.22	-0.283319	0.204412	-1.38602	0.165741	0.434578
328	AF173681 56338	722.539	-0.444365	0.253226	-1.75481	0.0792911	0.279417
329	NM_011694 22333	1737.73	0.200816	0.184948	1.0858	0.277569	0.576659
330	NM_010423 15213	25.711	-2.46936	0.47688	-5.17816	2.24087e-07	1.28507e-05
331	NM_011034 18477	8612.24	0.189392	0.191979	0.986526	0.323875	0.627477
332	NM_028071 72042	198.972	-0.12418	0.220357	-0.563538	0.573069	0.815689
333	NM_028071 72042	98.1722	-0.336715	0.35077	-0.959931	0.33709	0.639998
334	NM_008770 18417	3.24991	0.578329	1.07596	0.537499	0.590923	NA
335	NM_011738 22629	1188.88	0.185541	0.197014	0.941765	0.346313	0.648799
336	NM_008947 19179	994.583	0.23846	0.225618	1.05692	0.290549	0.591019
337	M34328 17242	26.8732	-0.250706	0.415229	-0.603777	0.545992	0.801478
338	AV172776 20230	25.3508	-0.584089	0.46278	-1.26213	0.206901	0.492684
339	AV172776 20230	37.7498	-0.110582	0.380151	-0.290891	0.771135	0.912645
340	NM_019793 56434	3949.59	0.363812	0.180744	2.01285	0.0441299	0.192291
341	NM_010119 13660	1497.62	-0.612398	0.267945	-2.28554	0.0222814	0.120965
342	NM_010119 13660	1164.06	-0.560938	0.274636	-2.04248	0.0411042	0.183794
343	NM_010119 13660	89.2439	-0.659536	0.275334	-2.3954	0.0166022	0.0984452
344	NM_011116 18807	290.078	0.398259	0.217458	1.83143	0.0670364	0.250623
345	NM_015751 24015	113.072	0.869661	0.327856	2.65257	0.00798815	0.0599838
346	NM_015751 24015	220.65	1.02669	0.259519	3.95611	7.61808e-05	0.0017242
347	AW048052 21354	170.155	-0.870973	0.236057	-3.68968	0.000224536	0.0040501
348	BC024686 54161	228.36	0.527614	0.23595	2.23613	0.0253435	0.132142
349	NM_026106 13486	251.292	0.457228	0.251734	1.81631	0.0693221	0.25627
350	NM_026106 13486	41.0832	0.335593	0.350568	0.957282	0.338425	0.641511
351	NM_007506 11951	1612.04	-0.479823	0.212497	-2.25803	0.0239439	0.127276
352	BC002008 16592 /// 628298 /// 637129 /// 669559 /// 672321	9482.01	0.47812	0.185924	2.57159	0.0101233	0.0705485
353	BC002008 16592	6017.57	0.538096	0.185386	2.90258	0.00370106	0.0342967
354	NM_010174 14077	33.5024	0.48436	0.383612	1.26263	0.206723	0.4924
355	NM_009836 12462	2223.41	0.205703	0.219442	0.937392	0.348557	0.650797
356	NM_133862 99571	4.39984	1.79429	1.01975	1.75954	0.078486	NA
357	NM_009076 269261	3534.23	-0.0958502	0.198737	-0.482297	0.629595	0.844931
358	NM_011051 18570	1185.08	0.169375	0.224118	0.75574	0.449805	0.736287
359	NM_008258 15374	778.026	0.0192369	0.218167	0.0881749	0.929738	0.977899
360	NM_013692 21847	77.6336	-0.979034	0.311161	-3.14639	0.001653	0.0190289
361	NM_008568 17220	104.592	-0.374303	0.277815	-1.34731	0.177881	0.452197
362	NM_008568 17220	137.334	-0.350495	0.243571	-1.43898	0.150155	0.411424
363	AW494906 68539	1003.25	-0.355185	0.239934	-1.48035	0.13878	0.39359
364	AW494906 68539	52.4096	-0.340767	0.382448	-0.891016	0.372921	0.673244
365	NM_009846 12484	24.9594	-1.14687	0.54359	-2.1098	0.0348757	0.164494
366	BB269715	115.994	1.01805	0.353662	2.87859	0.00399456	0.036119
367	AF483488 14225	3802.29	0.263511	0.195537	1.34763	0.177778	0.452029
368	NM_007636 12461	1204.29	0.383841	0.22191	1.72971	0.0836822	0.289333
369	NM_019776 56463	306.133	-0.0304136	0.209774	-0.144983	0.884725	0.962132
370	NM_010516 16007	237.284	0.0636804	0.244539	0.260411	0.794547	0.922852
371	NM_026334 67717	24.002	1.46323	0.566587	2.58253	0.00980792	0.0688431
372	NM_011361 20393	332.717	-1.95035	0.299006	-6.52277	6.90196e-11	9.72747e-09
373	BB493242 50927	89.9246	0.154363	0.310787	0.496684	0.619412	0.83941
374	BB493242 50927	2.79749	0.891788	1.19339	0.747272	0.454899	NA
375	NM_022009 14248	634.864	-0.204593	0.198255	-1.03197	0.302087	0.60474
376	NM_011418 20587	414.419	-0.422913	0.242338	-1.74514	0.0809612	0.283024
377	BM054266 66848	195.232	0.985409	0.239575	4.11315	3.90297e-05	0.00100686
378	BM054266 66848	15.5459	-0.516244	0.589633	-0.875535	0.381283	NA
379	NM_018774 54383	376.924	-0.843461	0.256865	-3.28368	0.00102462	0.0132504
380	NM_138595 104174	6.70517	-0.353642	0.743868	-0.475409	0.634495	NA
381	NM_016741 20778	674.651	-1.70812	0.218898	-7.80329	6.03143e-15	1.74954e-12
382	NM_013484 12263	1358.81	-0.934534	0.245611	-3.80494	0.00014184	0.00284891
383	AK011304 19139	1619.07	1.00434	0.29847	3.36497	0.000765515	0.0106534
384	NM_008516 16979	7.8505	-0.606165	0.74935	-0.808921	0.418561	NA
385	NM_009095 20103	9091.21	-0.0132477	0.176287	-0.0751484	0.940097	0.98069
386	NM_009669 11723 /// 69096	15.0953	-0.0599281	0.556652	-0.107658	0.914267	NA
387	BC027265 104130	8124.34	-0.100173	0.180346	-0.555448	0.578589	0.81937
388	BC027265 104130	6421.94	-0.115014	0.184766	-0.622485	0.533623	0.794068
389	NM_020615 11949	10244.2	0.0125053	0.178892	0.0699042	0.94427	0.982472
390	BC011160 27054	424.096	0.339192	0.246684	1.37501	0.169129	0.4399
391	BF577643 66687	495.39	0.481344	0.251439	1.91436	0.0555745	0.22253
392	BF577643 66687	173.796	0.732657	0.293172	2.49907	0.0124519	0.0815932
393	BF577643 66687	109.548	-0.0424378	0.305929	-0.138718	0.889673	0.963912
394	NM_023289 66996	6.3881	0.371136	0.746236	0.497344	0.618946	NA
395	NM_022310 14828	2306.25	0.972507	0.277023	3.51057	0.00044715	0.00696292
396	NM_133971 102334	104.289	-0.864494	0.283277	-3.05176	0.002275	0.0243114
397	NM_007657 12527	89.5956	-0.69274	0.738359	-0.938215	0.348134	0.650576
398	NM_013562 15982	1158.66	0.377632	0.214029	1.76439	0.0776657	0.275514
399	NM_053092 631033 /// 85305	500.658	0.0885186	0.210552	0.420412	0.674185	0.866184
400	NM_019703 56421	360.065	0.949371	0.249703	3.802	0.00014353	0.00286899
401	NM_025860 66942	276.095	0.419307	0.214292	1.95671	0.0503821	0.209615
402	NM_025860 66942	230.169	0.357699	0.231993	1.54185	0.12311	0.366216
403	NM_133654 12490	128.971	-1.65122	0.367903	-4.48819	7.18296e-06	0.000250961
404	NM_008787 445007	123.094	0.0582424	0.257746	0.225968	0.821226	0.934296
405	NM_009081 19943	10221.4	-0.0308013	0.175957	-0.17505	0.86104	0.951741
406	NM_022028 64010	120.769	0.462527	0.253484	1.82468	0.0680497	0.253255
407	NM_007629 12429 /// 268697 /// 434175 /// 672788	6.55735	0.276586	0.804939	0.343611	0.731139	NA
408	NM_009627 11535	37.554	-0.616445	0.402962	-1.52979	0.12607	0.371523
409	NM_029780 110157	518.574	0.154524	0.197846	0.78103	0.434785	0.725712
410	NM_019767 56443	959.387	-0.0282071	0.197921	-0.142517	0.886672	0.96299
411	NM_009614 11490	229.373	-0.528094	0.239363	-2.20624	0.0273669	0.139098
412	NM_008539 17125	125.537	-0.803575	0.260128	-3.08915	0.00200727	0.0220491
413	AW108405 19324	2708.75	0.744156	0.253844	2.93155	0.00337274	0.032298
414	AA124553 22682	865.594	-0.158036	0.223143	-0.70823	0.478802	0.757544
415	AA124553 22682	155.464	0.0661349	0.239702	0.275904	0.782622	0.917706
416	AA124553 22682	1033.57	-0.0562239	0.220384	-0.255117	0.798632	0.924585
417	NM_009419 22022	878.443	-0.411576	0.238622	-1.72481	0.0845625	0.291182
418	NM_007457 11769	952.953	0.133217	0.208982	0.637455	0.523828	0.78672
419	NM_009091 20054	7567.13	-0.167302	0.175858	-0.951343	0.34143	0.644422
420	NM_009091 20054	7483.37	-0.058376	0.174849	-0.333865	0.738481	0.897809
421	AK011810 68263	5521.63	-0.108184	0.189638	-0.570476	0.568355	0.813172
422	BB000894 17758	270.729	0.529255	0.219979	2.40594	0.016131	0.0965231
423	BB000894 17758	275.881	0.568316	0.221953	2.56052	0.0104516	0.0722829
424	NM_025570 66448	3224.82	0.00964178	0.213076	0.0452504	0.963908	0.988635
425	NM_007404 11502	817.425	0.980451	0.234464	4.18166	2.89383e-05	0.000795038
426	NM_025364 66118	699.626	0.357385	0.252525	1.41525	0.156995	0.421114
427	NM_134044 104799	153.752	0.0557974	0.237968	0.234474	0.814617	0.931193
428	NM_138682 192198	16.8955	-1.15053	0.533378	-2.15706	0.0310011	NA
429	NM_011522 20974	19.1486	0.563572	0.525977	1.07148	0.283956	NA
430	NM_011289 19942 /// 621100 /// 669376 /// 675088	8382.9	0.0351815	0.175395	0.200584	0.841024	0.943099
431	NM_018749 55944	1088.05	-0.211239	0.208731	-1.01201	0.311532	0.614151
432	NM_015786 50708	3755.29	0.0886228	0.195418	0.453503	0.650187	0.85393
433	AV027921 22631	583.282	0.698752	0.24963	2.79915	0.00512369	0.0433006
434	AV027921 22631	83.4365	0.211534	0.280829	0.753247	0.451302	0.73737
435	NM_011900 24070	1292.65	-0.537976	0.243266	-2.21148	0.0270029	0.138007
436	BC008518 18115	223.582	0.245379	0.220574	1.11245	0.265943	0.563798
437	NM_029571 100087	363.647	-0.109762	0.212089	-0.517527	0.604789	0.832389
438	NM_008741 18197	2.6214	-0.727163	1.22091	-0.59559	0.551449	NA
439	NM_025360 66111	1706.4	0.342364	0.179397	1.90842	0.0563369	0.224573
440	NM_024243 71665	2468.75	0.19568	0.200526	0.975834	0.329147	0.632195
441	NM_026404 67843	251.648	-0.349434	0.260372	-1.34205	0.179578	0.454676
442	NM_009856 12522	27.4365	-0.56418	0.461603	-1.22222	0.221625	0.511493
443	NM_007750 12868	9621.33	-0.00157167	0.179722	-0.00874499	0.993023	0.999969
444	NM_010223 14232	702.324	-0.154383	0.275194	-0.560997	0.574799	0.817127
445	NM_010097 13602	498.225	-2.70431	0.336836	-8.02858	9.86073e-16	3.46459e-13
446	BF161073 50793	286.011	0.455273	0.233635	1.94865	0.0513372	0.212099
447	BF161073 50793	65.9068	0.454382	0.315073	1.44215	0.14926	0.409882
448	BF161073 50793	38.4878	0.686054	0.35171	1.95062	0.0511018	0.211618
449	NM_025863 630539	3.94778	-0.73491	0.965008	-0.761558	0.446324	NA
450	NM_011660 22166	5940.76	0.179677	0.192051	0.935569	0.349495	0.651621
451	NM_009104 20135	8.84816	1.81361	0.897466	2.02082	0.0432987	NA
452	M65143 16948	266.531	1.90425	0.247519	7.69335	1.43336e-14	3.8448e-12
453	NM_009829 12444	2284.38	0.861331	0.247451	3.48082	0.000499888	0.00760843
454	NM_009829 12444	610.628	0.689843	0.26228	2.63017	0.00853411	0.0627199
455	NM_009829 12444	68.7702	1.06076	0.317437	3.34164	0.00083286	0.0112995
456	U16959 14229	572.593	-0.643459	0.261682	-2.45893	0.0139351	0.0876473
457	NM_009086 671429	17.7899	0.281258	0.538114	0.522673	0.601202	NA
458	NM_016878 13437	880.675	-0.657361	0.218053	-3.01469	0.00257244	0.0265943
459	NM_009448 22146 /// 626534	36.198	-0.398834	0.416725	-0.957067	0.338533	0.641579
460	NM_133753 74155	186.773	-1.50612	0.265558	-5.67152	1.41539e-08	1.19285e-06
461	BE630020 19122	2080.96	1.00569	0.209114	4.80929	1.51464e-06	6.84495e-05
462	BB188557 76740	581.173	0.20253	0.340258	0.595224	0.551694	0.805097
463	BB188557 76740	51.9965	0.307505	0.328225	0.936872	0.348824	0.651184
464	BB188557 76740	342.378	0.541397	0.27809	1.94684	0.0515538	0.212662
465	NM_007467 11803	3.78859	-0.112109	1.0225	-0.109642	0.912693	NA
466	NM_009687 11792	1582.31	-0.0248234	0.196888	-0.126079	0.89967	0.967247
467	NM_008610 17390	39.3094	-1.25685	0.450852	-2.78773	0.00530789	0.0445228
468	BC008997 11750	343.916	0.368241	0.210836	1.74658	0.0807109	0.282622
469	BC008997 11750	2125.19	0.594824	0.199592	2.9802	0.00288056	0.0288078
470	NM_009043 19693	11.2694	-0.0834254	0.779704	-0.106996	0.914792	NA
471	NM_133347 72831	341.676	-0.18962	0.203952	-0.929729	0.352512	0.654297
472	NM_009096 20104 /// 666577 /// 667739 /// 671306 /// 672620	9364.32	0.292581	0.197362	1.48246	0.138217	0.39235
473	NM_009096	442.012	0.556792	0.228602	2.43563	0.0148657	0.0912951
474	NM_016755 11957	6172.16	0.147029	0.205625	0.715038	0.474585	0.754558
475	BC003745 13204	971.172	0.371155	0.242812	1.52857	0.126372	0.372106
476	BC003745 13204	979.255	0.517783	0.233839	2.21427	0.0268099	0.137331
477	BE912771 15525	731.3	0.662584	0.250004	2.6503	0.00804211	0.0601916
478	BE912771 15525	65.1665	1.31481	0.40052	3.28276	0.00102797	0.0132706
479	BC019120 114128	2047.83	0.167186	0.20508	0.815226	0.414943	0.710444
480	AB038696 50914	12.9592	0.643777	0.633246	1.01663	0.30933	NA
481	NM_013663 20383	836.83	0.537249	0.220319	2.43851	0.0147481	0.0908612
482	NM_013663 20383	267.229	0.450522	0.261282	1.72428	0.0846581	0.291415
483	NM_013663 20383	183.846	0.60747	0.24635	2.46588	0.0136675	0.0867636
484	NM_011899 24067 /// 665155	2118.38	0.943477	0.236633	3.9871	6.68863e-05	0.00155793
485	NM_011899 24067 /// 665155	36.5717	0.140754	0.364125	0.386555	0.699085	0.878303
486	NM_008253 15354	330.105	0.529106	0.244484	2.16417	0.0304512	0.150304
487	NM_009502 22330	1124.67	0.209994	0.220435	0.952634	0.340775	0.64377
488	NM_009502 22330	12.8984	0.628324	0.639815	0.98204	0.32608	NA
489	AI463873 11819	29.7803	-1.02185	0.395331	-2.58479	0.00974378	0.0685279
490	AI463873 11819	145.244	-1.08753	0.25298	-4.29889	1.71658e-05	0.000519053
491	AI463873 11819	11.2679	-0.460755	0.601558	-0.765937	0.443714	NA
492	AF332085 19357	1238.26	-0.0509302	0.229405	-0.222009	0.824307	0.935462
493	AF332085 19357	64.0835	0.472227	0.310082	1.52291	0.127781	0.374353
494	NM_012001 26891	402.801	0.220145	0.232702	0.946036	0.34413	0.647239
495	NM_011812 23876	435.118	0.7661	0.246125	3.11264	0.0018542	0.0207733
496	NM_133685 106572	236.689	0.382968	0.251164	1.52477	0.127316	0.373518
497	NM_016764 53381	186.087	0.354115	0.25065	1.41278	0.157719	0.422061
498	NM_016764 53381	966.014	0.397693	0.222258	1.78933	0.073562	0.266494
499	NM_011340 20317	2789.49	2.21869	0.266218	8.33411	7.80813e-17	3.19314e-14
500	AY034576 116913	8.19545	1.21801	0.709902	1.71575	0.0862081	NA
501	NM_026508 68015	1149.44	-0.13509	0.187562	-0.720245	0.471374	0.751992
502	NM_133714 69612	304.78	-0.173128	0.233685	-0.740858	0.458779	0.742633
503	BC004844 64934	370.182	-0.0244247	0.200325	-0.121926	0.902958	0.96845
504	BC004844 64934	109.317	0.187499	0.249793	0.750617	0.452883	0.7386
505	BC011107 26450	277.743	0.592004	0.227101	2.60679	0.00913957	0.0654978
506	NM_011696 22335	2323.39	0.23976	0.203007	1.18104	0.237588	0.531481
507	BF166000 15289	916.132	-0.200243	0.227124	-0.881647	0.377968	0.677794
508	NM_009033 19656	395.768	-0.106017	0.245612	-0.431643	0.666001	0.861725
509	NM_013746 27276	49.177	-0.249966	0.328348	-0.761284	0.446488	0.734508
510	NM_009041 19684	681.007	0.637928	0.206061	3.09582	0.00196269	0.0216814
511	NM_009041 19684	386.65	0.902899	0.235743	3.83001	0.000128136	0.00262006
512	NM_023403 67943	763.951	0.473289	0.211701	2.23565	0.0253744	0.132188
513	NM_018758 57267	284.249	-0.543159	0.26761	-2.02967	0.0423906	0.187712
514	NM_008492 16832	913.157	0.181704	0.199596	0.910362	0.362632	0.663779
515	NM_016660 15361	95.9842	-0.764826	0.276976	-2.76134	0.00575649	0.0472431
516	NM_007410 11532	3453.59	0.303276	0.22425	1.3524	0.176248	0.450156
517	NM_026383 52830	479.389	0.439983	0.216994	2.02762	0.0425985	0.188382
518	NM_026383 52830	562.205	0.624328	0.257632	2.42334	0.0153787	0.0933424
519	BC004651 14667	459.933	-0.263408	0.242858	-1.08462	0.27809	0.57721
520	BC003707 53421	1096.69	-0.149237	0.200643	-0.743796	0.457	0.741051
521	BC003707 53421	94.6431	-0.573894	0.277083	-2.0712	0.0383399	0.17562
522	BC003707 53421	91.8164	-0.149491	0.305603	-0.489167	0.624723	0.842212
523	BC004804 108124	136.786	0.217834	0.237353	0.917766	0.358741	0.660122
524	BC011223 12346	62.897	-0.229794	0.305209	-0.752908	0.451505	0.737414
525	NM_007823 13120	548.28	-2.56454	0.341087	-7.51873	5.53123e-14	1.36616e-11
526	NM_008916 19062	350.287	-0.307868	0.221122	-1.3923	0.163831	0.431795
527	NM_011029 16785	20.9144	-0.132901	0.54771	-0.242649	0.808278	0.9282
528	NM_011432 20630	1071.53	-0.361225	0.225334	-1.60306	0.108921	0.339685
529	NM_020580 57314	280.285	-0.156195	0.220287	-0.709051	0.478293	0.757219
530	NM_010631 16582	247.497	-0.253401	0.23539	-1.07652	0.281695	0.580998
531	NM_133775 77125	9.47274	0.0970404	0.655441	0.148053	0.882301	NA
532	BF020879 12928	191.087	0.596685	0.277143	2.15299	0.0313198	0.153316
533	NM_007531 12034	2219.17	-0.551241	0.202866	-2.71727	0.00658233	0.0521279
534	NM_007472 11826	2063.35	-3.23484	0.282802	-11.4385	2.68357e-30	1.67361e-26
535	BC019391 14555	1778.23	-0.164721	0.257654	-0.63931	0.522621	0.786332
536	NM_009752 12091	643.714	0.177957	0.209637	0.848883	0.395946	0.69343
537	D11374 20469	95.6684	-0.171394	0.288771	-0.593529	0.552827	0.805291
538	NM_133682 66826	446.016	-0.378923	0.216055	-1.75383	0.0794596	0.279814
539	BC005571 59025	274.835	0.526096	0.244411	2.15251	0.0313574	0.153381
540	NM_008133 14661	1422.17	0.0705685	0.209625	0.336642	0.736387	0.896839
541	NM_133976 102462	1186.77	-0.763412	0.218794	-3.48918	0.000484502	0.00741951
542	BC002064 19242	4.28109	-1.44408	0.971737	-1.48608	0.137257	NA
543	NM_010760 17149	1043.39	-0.238505	0.210534	-1.13286	0.257273	0.553317
544	BF122782 20932	1063.51	0.123828	0.194975	0.635097	0.525365	0.787747
545	BC013094 17217	78.5353	0.201661	0.308811	0.653026	0.513739	0.780924
546	NM_016810 53334	218.199	0.161086	0.237546	0.678127	0.497691	0.770473
547	NM_009048 19707	142.154	-0.0167308	0.246547	-0.0678606	0.945897	0.982815
548	NM_009084 19981	10059.1	0.0230176	0.175229	0.131358	0.895492	0.966134
549	NM_009084 19981 /// 629949 /// 640991 /// 668935 /// 674834	37.113	-0.586077	0.41447	-1.41404	0.15735	0.421481
550	NM_009078 19921	9321.01	0.00802695	0.176706	0.0454255	0.963768	0.988635
551	NM_026911 69019	3660.14	0.32675	0.200586	1.62898	0.103318	0.329249
552	BI452727 14314	203.361	-0.649753	0.350086	-1.85598	0.0634566	0.242564
553	BC019945 18194	961.486	0.245431	0.219708	1.11708	0.263961	0.561577
554	NM_024480 79566	214.172	-0.0133703	0.254343	-0.0525682	0.958076	0.987543
555	NM_009541 22642	167.722	-0.684554	0.235022	-2.91273	0.00358287	0.0335534
556	BC013477 11522	4220.35	-0.0361617	0.19976	-0.181026	0.856348	0.949733
557	BE979985 11867	1796.94	0.615872	0.239838	2.56787	0.0102325	0.0711628
558	BE979985 11867 /// 434782 /// 671552	50.7951	0.66514	0.350209	1.89927	0.0575291	0.227833
559	NM_023371 23988	1895.55	-0.0893886	0.242103	-0.369218	0.711966	0.885656
560	NM_019437 54391	280.323	0.32624	0.227772	1.43231	0.152056	0.414298
561	NM_019437 54391	505.902	0.427355	0.215773	1.98058	0.0476386	0.202211
562	NM_138588 234729	203.374	0.194123	0.252139	0.769903	0.441357	0.730839
563	AB038697 50913	9.14622	-0.525668	0.663266	-0.792545	0.428043	NA
564	NM_018799 54709	3937.85	0.0960996	0.181287	0.530095	0.596046	0.828349
565	AW476171 98238	1718.27	0.399523	0.207385	1.92648	0.0540448	0.218687
566	AW476171 98238	219.007	0.245778	0.26534	0.926276	0.354302	0.656225
567	BC015076 14012	12.1833	-2.36066	1.36916	-1.72417	0.084678	NA
568	BC015076 14012	21.5358	-0.150003	0.457185	-0.328102	0.742834	0.900242
569	NM_011587 21846	60.3882	-2.31178	0.343382	-6.73237	1.66917e-11	2.7239e-09
570	NM_007494 11898	11.2687	-0.0493363	0.613498	-0.080418	0.935905	NA
571	NM_011187 19177	1023.68	0.357289	0.200477	1.78219	0.0747178	0.268755
572	NM_024206 110379	1021.03	0.400262	0.195317	2.04929	0.0404335	0.181688
573	NM_026167 67455	3975.55	0.394856	0.232256	1.70009	0.0891137	0.300928
574	NM_025592 66489	7200.26	0.112613	0.181858	0.619235	0.535762	0.795471
575	NM_013493 12785	3866.4	0.448354	0.242131	1.8517	0.0640692	0.243981
576	NM_025338 66077	3679	-0.234407	0.213243	-1.09925	0.271659	0.570968
577	BC002136 12721	65.7987	-0.994228	0.380602	-2.61225	0.00899485	0.0650451
578	NM_016890 53598	6572.48	0.0711918	0.183694	0.387556	0.698345	0.877935
579	AW538068 192185	1731.93	0.0201779	0.205339	0.0982664	0.921721	0.974883
580	AW538068 192185	666.358	-0.663312	0.203976	-3.2519	0.00114635	0.0143471
581	NM_007570 12227	187.794	-0.459286	0.255132	-1.80019	0.0718313	0.262495
582	NM_008567 17219	48.5859	-0.148951	0.414774	-0.359114	0.71951	0.890189
583	NM_134115 106504	476.796	0.172946	0.220593	0.784004	0.433038	0.724645
584	BC013898 12581	185.476	-0.505893	0.258669	-1.95575	0.0504946	0.209921
585	NM_030559 80743	185.628	-0.0597466	0.237085	-0.252005	0.801037	0.925961
586	AF216832 14612	69.426	-3.47716	0.402988	-8.62846	6.21856e-18	3.10257e-15
587	NM_011655 22154	2166.39	0.17962	0.211256	0.85025	0.395186	0.692589
588	NM_009794 12334	1791.59	0.623201	0.221471	2.81391	0.00489423	0.0418552
589	NM_009387 21877	9.11591	0.407733	0.696031	0.585797	0.558012	NA
590	NM_134025 103737	168.623	0.295714	0.242924	1.21731	0.223486	0.513879
591	NM_019727 56440	294.272	0.0945455	0.223566	0.422897	0.672371	0.865165
592	AK018383 67226	235.703	0.627439	0.232813	2.69503	0.00703818	0.0546961
593	AK018383 67226	115.552	0.507108	0.265609	1.90923	0.056233	0.224302
594	AB045382 56325	117.084	-0.142326	0.272279	-0.522721	0.601168	0.830798
595	AB045382 56325	72.4861	-0.275106	0.283733	-0.969593	0.332249	0.635295
596	NM_011796 23830	58.5364	-0.346558	0.310371	-1.11659	0.264169	0.561803
597	AF026537 18610	19.8215	-0.648107	0.472273	-1.37231	0.169966	0.44102
598	NM_019708 56367	794.767	1.22397	0.236486	5.17565	2.27116e-07	1.29946e-05
599	BC005486 23872	194.441	-1.89239	0.295121	-6.41227	1.4337e-10	1.89233e-08
600	NM_020582 57423	7897.75	0.150008	0.182245	0.823109	0.410446	0.705845
601	NM_026329 67710	1240.76	0.196878	0.198961	0.98953	0.322404	0.625679
602	NM_022032 64058	10.6822	0.319548	0.625384	0.510963	0.609377	NA
603	NM_019920 56692	942.882	0.0718683	0.188487	0.381289	0.702988	0.880371
604	NM_009396 21928	49.5459	0.17608	0.33752	0.521685	0.601889	0.831154
605	NM_031251 83429	60.0141	-0.756846	0.306261	-2.47125	0.0134642	0.0857927
606	NM_134420 171429	51.389	0.382013	0.323936	1.17929	0.238284	0.532151
607	NM_009094 20102	8061.45	0.272291	0.221642	1.22852	0.219252	0.508384
608	NM_018853 56040	13467.3	-0.0231307	0.178603	-0.129509	0.896955	0.96639
609	NM_138597 28080	6767.39	0.0707991	0.184146	0.384473	0.700628	0.879316
610	BC008513 11764	206.68	-0.319795	0.226529	-1.41171	0.158034	0.422452
611	NM_016682 50995	587.199	0.179872	0.248617	0.723492	0.469378	0.750728
612	BC004595 66840	919.802	-0.258065	0.213022	-1.21145	0.225724	0.517079
613	NM_008948 19182	1702.87	0.268746	0.186701	1.43944	0.150025	0.411221
614	NM_010256 14450	367.75	0.334672	0.217225	1.54067	0.123397	0.366634
615	NM_024227 68611	884.788	-0.143868	0.220938	-0.651171	0.514936	0.781553
616	NM_025523 66377	4094.67	0.0917412	0.184643	0.496858	0.619289	0.839372
617	NM_009062 19736	57.8575	-2.86208	0.443402	-6.45482	1.08348e-10	1.45315e-08
618	NM_009062 19736	41.6934	-1.15151	0.390651	-2.94766	0.0032019	0.0310554
619	BF141076 15502	1913.61	0.459771	0.246627	1.86424	0.0622884	0.239568
620	NM_011122 18822	379.284	-0.120839	0.236654	-0.510616	0.60962	0.835215
621	NM_011874 23996	1890.51	-0.237484	0.204595	-1.16075	0.245743	0.540257
622	NM_011874 23996	824.846	-0.0839018	0.202186	-0.414974	0.678161	0.868148
623	NM_007452 11757	3926.46	0.259748	0.20275	1.28113	0.200149	0.483342
624	BB832504 18028	19.9869	-0.539495	0.524057	-1.02946	0.303264	0.605994
625	NM_011886 24045	782.378	0.0144214	0.224462	0.0642488	0.948772	0.984175
626	L20048 16186	93.9784	-1.58293	0.373781	-4.23492	2.28631e-05	0.000657077
627	L20048 16186	30.4549	-0.0957458	0.385111	-0.248619	0.803656	0.926861
628	NM_011036 18489	11.63	-0.20194	0.568061	-0.355489	0.722223	NA
629	NM_013599 17395	71.542	-0.453726	0.331762	-1.36763	0.171429	0.443256
630	NM_011369 20419	7.53391	0.251251	0.702732	0.357535	0.720691	NA
631	NM_133668 18674	9886.53	0.0865598	0.178065	0.486113	0.626887	0.843628
632	BB125261 13591	844.126	-0.123804	0.258692	-0.478576	0.63224	0.846075
633	BB125261 13591	268.722	0.0927901	0.226207	0.410199	0.68166	0.869946
634	AV360881 56722	1246.28	-0.283444	0.187225	-1.51392	0.130045	0.37819
635	AV360881 56722	458.703	-0.497996	0.224097	-2.22224	0.0262671	0.135434
636	NM_133816 98402	32.9331	-0.0722467	0.371952	-0.194236	0.845991	0.944935
637	NM_017474 23844	4.11387	-0.102915	1.09759	-0.0937647	0.925296	NA
638	NM_007456 11767	118.355	-0.788131	0.269106	-2.9287	0.00340387	0.032452
639	NM_009466 22235	464.641	0.287934	0.205091	1.40394	0.160338	0.42628
640	BC009096 108907	39.169	-0.305836	0.357321	-0.855912	0.392046	0.690038
641	BC009096 108907	12.1387	-0.315359	0.634844	-0.49675	0.619365	NA
642	NM_009446 22144 /// 22147 /// 384954	906.727	1.10505	0.253193	4.36444	1.27449e-05	0.000405011
643	NM_025936 104458	355.343	0.98126	0.269189	3.64524	0.000267144	0.00464079
644	NM_019914 56772	51.0094	-0.11607	0.325071	-0.357062	0.721046	0.890963
645	NM_019914	3.78655	1.20398	1.09311	1.10143	0.270711	NA
646	NM_134076 105501	579.652	-0.30002	0.234808	-1.27773	0.201346	0.484751
647	BC013442 26458	20.1435	-0.306357	0.446764	-0.685725	0.492887	0.766699
648	AA289490 70527	152.458	0.1911	0.241024	0.792869	0.427854	0.720144
649	AF426024 66222	15.5113	0.213955	0.529756	0.403874	0.686306	NA
650	NM_134079 11534	784.373	0.613104	0.201328	3.0453	0.00232447	0.0247487
651	NM_133704 317717	264.405	0.586777	0.228506	2.56789	0.0102321	0.0711628
652	NM_054077 116847	4299.6	1.74337	0.334292	5.2151	1.83722e-07	1.09522e-05
653	NM_054077 116847	612.404	1.00377	0.349385	2.87297	0.00406639	0.0365024
654	AV281062 66989	99.4771	0.143378	0.271306	0.528475	0.597169	0.8289
655	AV281062 66989	461.135	-0.269467	0.229204	-1.17566	0.239729	0.533382
656	NM_009638 11571	3.13272	0.46285	1.06955	0.432752	0.665195	NA
657	NM_007763 12925	2266.54	-0.809572	0.302435	-2.67685	0.00743189	0.0569049
658	NM_025388 66155	2276.97	0.157815	0.193908	0.813863	0.415723	0.710937
659	NM_025272 11974	6013.37	0.226071	0.216107	1.0461	0.295513	0.596668
660	NM_011370 20430	1351.88	0.265205	0.237101	1.11853	0.263341	0.560808
661	NM_133655 12520	7720.56	-0.138992	0.180001	-0.772173	0.440012	0.729726
662	NM_008686 18023	1045.14	0.529625	0.213562	2.47996	0.0131398	0.0844375
663	NM_007705 12696	452.947	-1.08202	0.219285	-4.93428	8.04458e-07	3.98966e-05
664	NM_010071 13449	16.635	0.15812	0.550806	0.28707	0.774058	NA
665	NM_019573 80707	59.3357	-0.893048	0.359012	-2.48751	0.012864	0.0833032
666	NM_010798 17319	2025.66	-0.448528	0.187322	-2.39442	0.0166467	0.0985724
667	NM_009226 20641	549.527	-0.0685077	0.217567	-0.314881	0.752852	0.905528
668	NM_026219 67530	3575.57	0.0998378	0.212346	0.470166	0.638237	0.848484
669	NM_013664 20405	138.518	-0.605366	0.240982	-2.51208	0.0120021	0.0795655
670	NM_008925 19089	1255.56	-0.246658	0.194755	-1.2665	0.205332	0.490372
671	BC005430 17159	1013.57	0.0447644	0.209354	0.213821	0.830687	0.938907
672	NM_009090 20021	778.393	-0.380832	0.206272	-1.84626	0.064854	0.245799
673	NM_011607 21923	42.8284	-0.644167	0.371853	-1.73232	0.0832175	0.288366
674	NM_010685 16784	574.639	0.153033	0.255098	0.599898	0.548574	0.802808
675	NM_010685 16784	1780.79	-0.00638773	0.261814	-0.024398	0.980535	0.994124
676	W82151 30058	413.214	0.90188	0.249801	3.61039	0.000305739	0.00517082
677	W82151 30058	355.729	0.309431	0.214752	1.44087	0.149621	0.410383
678	AB023401 17283	161.138	-0.687881	0.241503	-2.84834	0.00439486	0.0386853
679	AB023401 17283	25.6128	-0.997993	0.44437	-2.24586	0.0247129	0.130006
680	NM_053162 94065	1302.87	0.0243268	0.215254	0.113014	0.910019	0.971031
681	NM_078477 118445	119.211	-0.403119	0.295663	-1.36344	0.172744	0.44568
682	NM_008927 26395	790.243	0.276948	0.197676	1.40102	0.161209	0.42761
683	NM_134118 106529	2445.76	-0.18053	0.20302	-0.889225	0.373882	0.674306
684	NM_009473 22260	221.872	-0.578878	0.247986	-2.33432	0.0195791	0.110492
685	NM_011252 19655	100.889	-0.499555	0.268853	-1.8581	0.0631548	0.241757
686	NM_011252 19655	29.287	-1.32	0.429354	-3.0744	0.00210929	0.0229274
687	NM_134075 105446	202.799	0.746437	0.239331	3.11884	0.00181564	0.0204723
688	NM_023061 84004	2446.88	-0.0798208	0.193042	-0.413489	0.679248	0.868505
689	NM_026660 68294	80.1732	-0.332199	0.300766	-1.10451	0.269372	0.56798
690	AV344473 170625	299.445	-0.249852	0.298288	-0.83762	0.402244	0.699309
691	AV344473 170625	33.6396	-0.226038	0.388027	-0.58253	0.56021	0.809029
692	NM_010063 13426	11.1221	-0.169471	0.590661	-0.286918	0.774175	NA
693	BB456860 14228	540.728	-0.671824	0.230388	-2.91606	0.00354483	0.0332817
694	BB456860 14228	40.0073	-0.117873	0.352465	-0.334424	0.73806	0.897635
695	BI154147 15516	4686.57	0.359418	0.20887	1.72077	0.0852919	0.292667
696	BI154147 15516	5299.27	0.31122	0.209087	1.48847	0.136626	0.389562
697	NM_024220 675851	5014.65	-0.106777	0.180148	-0.59272	0.553368	0.805291
698	NM_025363 66117	1439.65	-0.784891	0.243596	-3.2221	0.00127252	0.0155229
699	NM_010357 14860	766.783	-0.493786	0.302076	-1.63464	0.102125	0.326608
700	NM_133680 66631	272.276	0.308721	0.248484	1.24242	0.214082	0.50175
701	NM_011757 22697	56.1705	-0.176278	0.305096	-0.577777	0.563415	0.810675
702	NM_007470 11815	40.098	-2.32824	0.546259	-4.26216	2.02464e-05	0.000594895
703	NM_008959 19210	432.992	0.184667	0.223499	0.826255	0.408659	0.705008
704	NM_010911 18041	1029.29	-0.0834426	0.191236	-0.436333	0.662595	0.859584
705	AF242857 55946 /// 671800	77.4831	1.11506	0.311858	3.57553	0.000349524	0.00574389
706	AF242857 55946	125.863	0.00332138	0.308819	0.0107551	0.991419	0.999755
707	NM_133706 69071	83.8962	0.109754	0.276871	0.39641	0.691803	0.874793
708	NM_016688 50996	86.943	-0.593637	0.276494	-2.14702	0.031792	0.154748
709	NM_021549 59047	300.883	-0.381168	0.251452	-1.51587	0.129553	0.377266
710	NM_019482 55991	29.2099	-0.122058	0.466155	-0.261839	0.793446	0.922321
711	NM_008619 17454	163.452	-0.800612	0.238164	-3.3616	0.000774931	0.0107278
712	BC008174 54683	6652.76	0.342368	0.190573	1.79652	0.0724113	0.26382
713	NM_009982 13032	1526.7	-0.491384	0.200987	-2.44485	0.0144911	0.0897899
714	NM_008797 18563	7736	-0.438263	0.178708	-2.4524	0.0141907	0.0886997
715	NM_021538 59042	2009.87	0.0563088	0.216282	0.260349	0.794595	0.922853
716	NM_010749 17113	2334.11	0.492598	0.232664	2.11721	0.0342422	0.162647
717	NM_010749 17113	268.028	0.503358	0.209742	2.39989	0.0163998	0.0976397
718	NM_054097 117150	448.509	-0.0900437	0.205037	-0.439157	0.660547	0.858498
719	NM_054097 117150	20.6646	-0.275925	0.444712	-0.620457	0.534957	0.795178
720	NM_134083 105670	997.835	0.396227	0.222664	1.77949	0.07516	0.269777
721	NM_134083 105670	237.365	0.754422	0.251088	3.00461	0.00265924	0.0272466
722	NM_133735 71799	150.511	-0.00660808	0.241137	-0.0274038	0.978138	0.993026
723	NM_009729 11984	4394.07	-0.0967383	0.201085	-0.481082	0.630458	0.845151
724	NM_013536 14791	785.972	-0.054259	0.200265	-0.270936	0.78644	0.919353
725	NM_009736 12017	3285.71	0.50389	0.213154	2.36397	0.0180804	0.104189
726	BC024625 14923	761.443	0.264603	0.213222	1.24097	0.214616	0.502422
727	NM_080557	13.7879	-1.08467	0.573462	-1.89144	0.0585657	NA
728	BB474887 80889	31.8529	-0.698627	0.393179	-1.77687	0.0755896	0.270889
729	BB474887 80889	18.0853	-0.314369	0.485108	-0.648039	0.51696	NA
730	NM_010443 15369	1004.76	0.0750306	0.190495	0.393872	0.693676	0.875803
731	NM_025412 66194	201.194	-0.846764	0.284069	-2.98084	0.00287458	0.0287757
732	NM_007656 12521	369.529	-0.801156	0.219161	-3.65556	0.000256626	0.00450126
733	AV382118 56199	89.4177	0.191992	0.285756	0.671873	0.501665	0.773171
734	AV382118 56199	53.8718	-0.471148	0.33519	-1.40562	0.159838	0.425542
735	NM_013647 20055	10173.7	-0.129186	0.177247	-0.72885	0.466093	0.74816
736	BC019502 12111	1788.49	-0.525514	0.222125	-2.36585	0.0179889	0.103921
737	AI323543 18611	747.112	0.851532	0.197009	4.3223	1.54414e-05	0.000476797
738	AI323543 18611	1241.35	0.795525	0.211104	3.76841	0.00016429	0.00316728
739	AB034914 11430	3608.88	0.426283	0.23044	1.84987	0.0643325	0.24464
740	AB034914 11430	2258.76	0.32303	0.218893	1.47574	0.140014	0.395783
741	NM_008776 18476	42.1698	-0.166785	0.351483	-0.474519	0.63513	0.847326
742	NM_008183 14863	5330.16	0.20536	0.176044	1.16653	0.243401	0.537336
743	NM_010945 18201	49.2397	0.471691	0.347945	1.35565	0.175211	0.448801
744	NM_012007 26898	11.5777	0.36322	0.646049	0.562218	0.573968	NA
745	NM_133918 100952	35.5289	-1.36059	0.393824	-3.45482	0.000550663	0.00819132
746	AY074806 51788 /// 666634 /// 669445	2720.67	0.139387	0.180336	0.772931	0.439563	0.729413
747	NM_010358 14862	6907.7	0.236708	0.195519	1.21066	0.226025	0.517413
748	NM_025843 66916	5562.65	-0.0139722	0.184042	-0.0759185	0.939484	0.98069
749	AF180518 57436	1194.4	0.138079	0.222188	0.621453	0.534302	0.794746
750	AF180518 57436	3191.59	0.0267213	0.190632	0.140172	0.888524	0.96375
751	NM_011292 20005 /// 637379	9107.74	0.278036	0.197173	1.41011	0.158508	0.423491
752	BG796845 20823	142.45	0.931423	0.269352	3.45802	0.000544162	0.00811396
753	BG796845 20823	256.48	0.40184	0.291486	1.37859	0.16802	0.438159
754	BG796845 20823	202.43	0.31632	0.322363	0.981255	0.326467	0.629771
755	BC011116 66905	1165.04	0.0671549	0.240888	0.278781	0.780413	0.916513
756	NM_023041 19298	1370.1	-0.148798	0.225954	-0.658533	0.510196	0.778326
757	NM_025887 271457	969.507	0.435918	0.248286	1.75571	0.0791373	0.279033
758	NM_017367 12453	3710.3	-0.0988651	0.206142	-0.479596	0.631514	0.845703
759	NM_021513 59016	629.453	-0.380037	0.21463	-1.77066	0.0766168	0.273251
760	NM_009804 12359	7261.53	0.111023	0.186649	0.594826	0.55196	0.805188
761	NM_009804 12359	6736.32	0.288863	0.18943	1.52491	0.127283	0.373518
762	NM_026473 67951	168.172	0.112546	0.262535	0.428691	0.668148	0.863052
763	NM_133232 170768	2185.39	0.3795	0.212237	1.7881	0.0737602	0.266824
764	BC004578 19891	114.452	-0.0316374	0.253342	-0.12488	0.900618	0.967725
765	NM_013479 12049	147.435	0.60312	0.247314	2.43869	0.0147408	0.0908612
766	NM_010736 17000	616.744	-0.420396	0.256786	-1.63714	0.101601	0.325565
767	NM_018888 56046	151.807	0.171344	0.244348	0.70123	0.48316	0.760592
768	AF262046 30957	40.2093	-0.55391	0.416578	-1.32967	0.183628	0.460287
769	NM_133691 67959	789.617	-0.386622	0.209899	-1.84194	0.0654838	0.247172
770	NM_023203 66422	982.057	-0.558639	0.26074	-2.14251	0.0321522	0.155847
771	NM_016898 53599	4123.42	0.666544	0.221377	3.0109	0.00260472	0.0268612
772	BB468025 54381	1226.31	0.405147	0.201997	2.0057	0.044888	0.19454
773	NM_010499 15936	159.108	-0.959137	0.274911	-3.4889	0.000485011	0.00742275
774	NM_019748 56459	457.448	0.471206	0.211416	2.22881	0.0258268	0.133667
775	NM_019423 54326	7.71954	0.0549611	0.778683	0.0705822	0.94373	NA
776	NM_133747 72722	314.623	0.993954	0.235557	4.2196	2.44737e-05	0.000694707
777	BE986812 69981	329.95	0.74498	0.286091	2.604	0.00921436	0.0658581
778	BE986812 69981	435.608	0.590038	0.272698	2.1637	0.030487	0.150421
779	NM_025922 16434	639.859	0.0350531	0.196629	0.178271	0.858511	0.950418
780	BC008102 20911	128.466	-0.42424	0.244194	-1.73731	0.0823329	0.286277
781	NM_022015 63856	39.3595	-0.588531	0.370736	-1.58747	0.112407	0.346844
782	NM_022015 63856	115.856	0.135594	0.268999	0.504068	0.614214	0.837118
783	BC008119 18242	2312.82	0.276173	0.217723	1.26846	0.204633	0.489245
784	NM_011295 20042 /// 432865 /// 627835 /// 668354 /// 670751 /// 670832 /// 671641 /// 672008 /// 672415 /// 676277	10331.5	0.164699	0.176547	0.932891	0.350876	0.65301
785	NM_007392 11475	3773.78	1.43369	0.229602	6.24425	4.25851e-10	5.10734e-08
786	NM_009964 12955	1509.23	1.70856	0.225058	7.59164	3.15874e-14	8.04059e-12
787	BC011134 81600	9.51023	0.934697	0.662263	1.41137	0.158136	NA
788	NM_016765 51793	119.882	-0.554041	0.299742	-1.84839	0.0645457	0.245077
789	NM_007477 11841	199.184	0.30516	0.247958	1.23069	0.218437	0.507298
790	NM_007477 11841	35.0058	0.659364	0.383317	1.72015	0.0854047	0.292934
791	NM_019977 56727	9.18576	0.319035	0.653962	0.487849	0.625657	NA
792	BE981338 53872	1646.35	0.655024	0.226059	2.89758	0.00376054	0.0346676
793	BE981338 53872	1114.65	0.77871	0.220766	3.5273	0.000419815	0.00663249
794	BE981338 53872	49.1314	0.187736	0.33488	0.560607	0.575066	0.817273
795	NM_011403 20533	20.8513	0.346558	0.458605	0.755679	0.449842	0.736287
796	BB037317 30960	2011.12	0.411364	0.208263	1.97522	0.0482435	0.203773
797	BB037317 30960	3113.42	0.505715	0.212562	2.37914	0.0173529	0.101331
798	L25126 13205	192.028	0.648452	0.286013	2.26721	0.0233774	0.125171
799	NM_013467 11668	3444.98	0.933778	0.196709	4.74701	2.0645e-06	9.00365e-05
800	BB705823 269593	123.43	-0.159788	0.263557	-0.606275	0.544332	0.80045
801	NM_133933 103963	591.357	-0.441302	0.220323	-2.00297	0.0451801	0.195368
802	NM_133869 99712	1287.27	-0.018402	0.215648	-0.0853334	0.931996	0.978558
803	NM_025932 67043	2266.63	1.1022	0.231782	4.75533	1.98125e-06	8.71678e-05
804	NM_020043 56741	7.1867	-0.536353	0.729842	-0.734889	0.462407	NA
805	NM_020043 56741	4.57983	-0.218027	0.912005	-0.239063	0.811057	NA
806	NM_019912 56550	312.29	0.232027	0.218538	1.06173	0.288359	0.588947
807	NM_019912 56550	2322.21	0.434327	0.190329	2.28197	0.0224909	0.121784
808	NM_019912 56550	1307.4	0.559542	0.188623	2.96646	0.00301249	0.0298331
809	NM_008617 17448	7650.56	-0.0274238	0.177011	-0.154927	0.876879	0.958648
810	NM_025387 66154	2297.6	-0.0862828	0.208248	-0.414328	0.678634	0.868209
811	NM_019814 56295	4294.34	0.295862	0.190334	1.55444	0.12008	0.360993
812	NM_019814 56295	273.419	2.20678	0.24687	8.93903	3.92595e-19	2.22583e-16
813	BB833716 22129	44.2805	0.435748	0.350547	1.24305	0.21385	0.501554
814	BB833716 22129	137.725	0.651642	0.306236	2.12791	0.0333447	0.159661
815	BB833716 22129	69.1416	0.637741	0.290101	2.19834	0.0279249	0.141301
816	NM_016897 53600	5001.36	0.394119	0.178533	2.20754	0.0272765	0.138837
817	NM_007926 13722	492.738	0.653619	0.220818	2.95999	0.00307653	0.0302273
818	NM_009534 22601	38.2672	-0.00243828	0.355204	-0.00686446	0.994523	0.999969
819	U95826 12452	505.06	0.126641	0.245332	0.516205	0.605711	0.832878
820	NM_025951 67073	134.93	0.955112	0.296002	3.22671	0.00125224	0.0153505
821	NM_025458 66269	6.06609	0.229207	0.781491	0.293295	0.769297	NA
822	NM_010950 18223	36.5889	-1.10517	0.398185	-2.77551	0.00551158	0.0457696
823	NM_007633 12447	52.4568	-0.028696	0.331787	-0.0864893	0.931077	0.978305
824	NM_007838 13200	2260.27	-0.330385	0.243244	-1.35825	0.174386	0.447624
825	NM_134104 595136	5292.81	0.309382	0.19549	1.5826	0.113513	0.349033
826	NM_134104 595136	5654.25	0.268411	0.194655	1.3789	0.167925	0.438048
827	BC010209 67568	3835.02	0.387508	0.203537	1.90387	0.056927	0.226095
828	J05186 12304	508.265	-0.171373	0.242273	-0.707357	0.479345	0.757826
829	NM_008908 19038	1536.32	1.25269	0.197789	6.33344	2.3975e-10	3.03594e-08
830	NM_011722 22428	2002.3	0.764258	0.186087	4.107	4.00836e-05	0.00102935
831	NM_030692 83493	739.742	0.554167	0.265009	2.09113	0.0365165	0.169857
832	NM_011062 18607	353.381	0.166523	0.250169	0.665642	0.50564	0.775655
833	NM_016703 50907	345.124	0.0249452	0.227505	0.109647	0.912689	0.972452
834	NM_016753 17035	881.532	0.524612	0.216432	2.42392	0.0153542	0.0932554
835	AF072370 22241	38.7141	-0.46535	0.360845	-1.28961	0.197185	0.478873
836	NM_010444 15370	21.5928	-0.53017	0.542324	-0.977589	0.328278	0.631785
837	NM_011968 26443	3366.49	0.378112	0.234874	1.60985	0.10743	0.337178
838	NM_019953 56530	19.9743	-0.723955	0.462044	-1.56685	0.117149	0.355222
839	AK005130 66999	4122.02	-0.170481	0.193968	-0.87891	0.37945	0.679111
840	AV061337 107358	1453.95	0.826609	0.279981	2.95237	0.0031534	0.0307284
841	NM_023167 66163	1350.36	-0.239759	0.221425	-1.0828	0.278898	0.578026
842	NM_020006 56699	250.42	0.320855	0.259366	1.23707	0.21606	0.503942
843	NM_011956 26426	458.08	-0.101324	0.251046	-0.403609	0.686501	0.872607
844	BC026051 16779	154.62	-0.134908	0.24776	-0.544512	0.58609	0.822555
845	NM_007984 14086	917.107	-2.80621	0.250586	-11.1986	4.14288e-29	2.06696e-25
846	NM_007984 14086	29.9078	-0.15551	0.397241	-0.391475	0.695446	0.876546
847	NM_007984 14086	7.34755	-0.198216	0.761332	-0.260354	0.794591	NA
848	NM_015801 50767	101.297	-0.374168	0.259108	-1.44406	0.148721	0.409402
849	NM_138311 171506	7.049	1.20086	0.789299	1.52142	0.128154	NA
850	NM_018730 622534	11586.5	-0.040048	0.177113	-0.226115	0.821112	0.934296
851	NM_018730 622534	8789.71	-0.0310434	0.177521	-0.174871	0.861181	0.951755
852	NM_009156 20364	751.95	0.208065	0.263145	0.790686	0.429127	0.721483
853	NM_013535 14790	2965.58	-0.673593	0.221488	-3.04121	0.00235629	0.0249111
854	NM_011271 19752	22.2894	-0.514515	0.439546	-1.17056	0.241775	0.535404
855	BB815380 20747	1006.37	0.676321	0.227783	2.96915	0.00298622	0.0296317
856	BB815380 20747	282.293	0.868302	0.256518	3.38495	0.000711912	0.0100905
857	BC002187 57320	5714.73	-0.0501012	0.185417	-0.270208	0.787	0.919353
858	NM_026405 67844	420.741	0.874601	0.215315	4.06197	4.86607e-05	0.00120486
859	NM_080559 73723	1395.92	-0.0633894	0.221187	-0.286587	0.774429	0.914103
860	U25633 13730	3653.13	0.842632	0.242219	3.47881	0.000503652	0.00764113
861	BC003788 18950	2598.38	0.185038	0.221994	0.833526	0.404548	0.701518
862	NM_010362 14873	2375.9	0.229914	0.195113	1.17836	0.238653	0.532459
863	NM_133901 100683	334.728	-0.787152	0.234361	-3.35872	0.000783053	0.0107923
864	NM_053208 112406	554.854	-0.577394	0.219718	-2.62788	0.00859187	0.0630206
865	NM_011262 19708	485.023	-0.754305	0.228824	-3.29644	0.000979184	0.0127688
866	BC003746 433780 /// 51812 /// 666215	217.486	-0.752424	0.25037	-3.00525	0.00265364	0.0272291
867	NM_023431 68114	568.676	-0.687008	0.209753	-3.27532	0.00105543	0.0135071
868	NM_133930 171508	995.52	0.0608104	0.241753	0.25154	0.801397	0.925961
869	NM_011734 22619	69.1864	0.0858728	0.305213	0.281354	0.778439	0.916041
870	NM_011734 22619	26.635	0.43675	0.448761	0.973236	0.330436	0.633399
871	BC003239 15239	339.322	-0.389452	0.21141	-1.84216	0.0654516	0.247154
872	NM_009191 20480	617.225	-0.16216	0.215774	-0.751527	0.452335	0.738178
873	NM_009343 21652	109.841	-1.03415	0.283239	-3.65114	0.000261078	0.00455802
874	NM_010902 18024	444.152	0.187973	0.217934	0.862522	0.3884	0.687019
875	NM_007971 14056	62.9682	0.140905	0.310304	0.454087	0.649766	0.853769
876	NM_133967 102193	247.125	-0.44687	0.223814	-1.99662	0.0458668	0.197082
877	NM_011290 19988	6271.21	0.291017	0.19527	1.49034	0.136136	0.388586
878	NM_025597 66495	6588.95	0.276998	0.179049	1.54705	0.121851	0.363947
879	BB320416 58246	198.787	0.46588	0.25165	1.8513	0.064126	0.244115
880	BB320416 58246	110.562	0.502162	0.258312	1.94401	0.0518938	0.213456
881	BB320416 58246	74.6327	0.121565	0.284131	0.427846	0.668763	0.863284
882	NM_009722 11938	307.995	0.338601	0.23783	1.42371	0.154529	0.417874
883	NM_025274 434423	72.9973	-0.318522	0.292576	-1.08868	0.276294	0.574991
884	NM_016665 20892	856.558	-0.187133	0.246367	-0.759569	0.447512	0.735224
885	NM_016861 54132	393.126	-0.61947	0.262132	-2.3632	0.0181181	0.10431
886	NM_007915 13663	1000.19	0.351574	0.184367	1.90693	0.0565299	0.225005
887	NM_025982 67125	1870.63	-0.10628	0.205917	-0.516129	0.605764	0.832905
888	U97079 20624	292.632	0.00337642	0.212688	0.015875	0.987334	0.997612
889	NM_010790 17279	4.90079	-0.39095	0.860956	-0.454088	0.649765	NA
890	NM_025897 101867	79.8933	0.0182762	0.286385	0.063817	0.949116	0.984175
891	NM_054055 114644	45.0872	0.164123	0.355952	0.461082	0.64474	0.851574
892	AF326547 14415	17.4124	0.380139	0.502121	0.757067	0.44901	NA
893	AF326547 14415	8.68529	-0.39108	0.688794	-0.567775	0.570188	NA
894	NM_016748 51797	111.741	0.27257	0.29187	0.933874	0.350369	0.6525
895	NM_011446 20680	331.561	-1.00685	0.215255	-4.6775	2.90393e-06	0.000119738
896	NM_025628 110323	8462.53	0.0723395	0.179772	0.402396	0.687393	0.873093
897	NM_011499 20901	489.17	0.60788	0.237679	2.55756	0.0105409	0.0727191
898	NM_025983 67126	6661.68	0.224504	0.178129	1.26034	0.207546	0.4937
899	AW228855 56215	197.861	-0.186531	0.24332	-0.766605	0.443317	0.73214
900	NM_019673 56456	202.625	0.0382723	0.259929	0.147241	0.882942	0.961472
901	AK018125 28030	528.053	0.0607805	0.203394	0.298832	0.765068	0.910575
902	NM_009423 22032	14.2944	-0.370307	0.549719	-0.67363	0.500547	NA
903	NM_008608 17387	8.04732	-0.533095	0.680596	-0.783277	0.433464	NA
904	BC018194 80294	39.0465	-0.00198304	0.354484	-0.00559417	0.995537	0.999969
905	NM_023434 268741	411.64	-0.0164512	0.202972	-0.0810515	0.935401	0.979222
906	NM_009862 12544	63.4161	0.611997	0.297346	2.0582	0.0395712	0.179285
907	NM_007707 12702	20.4693	-0.535651	0.45589	-1.17496	0.240012	0.533805
908	NM_019712 56438	2300.98	-0.0695696	0.191009	-0.364222	0.715692	0.887667
909	NM_019712 56438	224.348	0.523635	0.241118	2.1717	0.0298786	0.148506
910	BC005618 17075	8.20716	-0.111441	0.671521	-0.165952	0.868194	NA
911	NM_019719 56424	1778.57	-0.596342	0.215007	-2.7736	0.00554401	0.0459294
912	AV095579 140858	232.437	-0.444159	0.222034	-2.00041	0.0454558	0.195878
913	NM_007522 12015	835.817	0.0976021	0.20809	0.469038	0.639043	0.848677
914	NM_007522 12015	892.491	-0.00450884	0.277388	-0.0162547	0.987031	0.997475
915	NM_008550 17160	158.191	0.108634	0.241589	0.449664	0.652953	0.855312
916	NM_019685 56505	217.287	0.126619	0.221937	0.570519	0.568326	0.813172
917	NM_008616 22685	51.0066	-0.0969718	0.32647	-0.297032	0.766442	0.910939
918	NM_009532 22594	144.427	-0.406709	0.247697	-1.64196	0.100598	0.323826
919	NM_008985 19275 /// 669060	3.27851	1.22566	1.10172	1.1125	0.265924	NA
920	NM_009242 20692	15077.3	0.343404	0.179569	1.91237	0.0558282	0.223295
921	AF327929 19376	2681.55	-0.260111	0.226296	-1.14943	0.250379	0.545594
922	AF327929 19376	2989.56	-0.366842	0.222533	-1.64849	0.0992531	0.320971
923	AF276917 93692	253.651	0.149797	0.271448	0.551843	0.581056	0.82069
924	AF276917 93692	56.7832	0.0485279	0.363179	0.13362	0.893703	0.965507
925	BI658627 20377	66.3123	-0.143066	0.331101	-0.432092	0.665674	0.861526
926	NM_025485 64655	666.731	0.623571	0.236909	2.63212	0.00848548	0.0624421
927	BC010808 70129	13.5879	-0.823703	0.549864	-1.49801	0.13413	NA
928	NM_008233 15193	11.3082	0.204585	0.634699	0.322333	0.7472	NA
929	NM_031184 83396	16.2049	-1.20145	0.511259	-2.34999	0.018774	NA
930	NM_031184 83396	36.075	-0.16297	0.387754	-0.420293	0.674272	0.866226
931	AF282255 54720	260.649	0.0984305	0.229863	0.428214	0.668495	0.86306
932	AF282255 54720	34.0675	-0.169048	0.369931	-0.456973	0.64769	0.852964
933	NM_011236 19365	28.4073	-0.246591	0.418474	-0.589263	0.555685	0.805901
934	NM_009079 19934 /// 623483 /// 627737 /// 632026 /// 634567	5780.4	-0.202099	0.185009	-1.09237	0.274671	0.573812
935	NM_025567 66445	6145.31	-0.309058	0.185105	-1.66964	0.0949915	0.312867
936	BC024944 52530	717.449	0.134369	0.222677	0.603426	0.546225	0.80162
937	BC024944 52530	1115.77	0.0879309	0.221464	0.397044	0.691335	0.87459
938	AI461712 70984	2383.86	0.808296	0.246202	3.28306	0.00102689	0.013266
939	NM_030561 80748	2386.18	0.186887	0.185997	1.00479	0.315	0.617984
940	NM_030561 80748	2304.09	0.210141	0.18073	1.16273	0.244938	0.539153
941	NM_007711 12725	64.998	0.584269	0.332052	1.75957	0.0784812	0.277426
942	BG965399 24044	229.856	-0.575014	0.216604	-2.65467	0.0079385	0.0596921
943	BI251808 13078	113.008	-0.898204	0.338514	-2.65338	0.00796908	0.0598907
944	BI251808 13078	20.0207	-0.519631	0.488617	-1.06347	0.287568	0.587716
945	BC010712 58521	1040.07	0.652481	0.201001	3.24617	0.00116971	0.0145752
946	NM_017393 53895	1340.97	-0.808057	0.217935	-3.7078	0.00020907	0.00383091
947	NM_017393 53895	1433.59	-0.924535	0.224456	-4.119	3.80521e-05	0.000984697
948	NM_080575 68738	32.4692	0.181949	0.421668	0.431499	0.666106	0.861749
949	NM_008911 19044	153.353	-0.369149	0.282243	-1.30791	0.190903	0.469441
950	BC003967 74048	710.254	0.194466	0.207118	0.938911	0.347776	0.650371
951	NM_018817 54380	126.508	0.0526288	0.243318	0.216297	0.828757	0.938309
952	NM_008502 16897	124.586	-0.932148	0.249782	-3.73184	0.000190087	0.0035761
953	NM_033572 94254	141.494	-0.355579	0.253493	-1.40272	0.160701	0.427023
954	NM_013691 21827	9.95322	-0.32557	0.699608	-0.46536	0.641674	NA
955	NM_019883 22186 /// 666586 /// 669193 /// 676687	12731.8	-0.0368338	0.17519	-0.21025	0.833472	0.939878
956	NM_009776 12258	2164.25	1.66602	0.227485	7.32362	2.41372e-13	5.47387e-11
957	NM_011107 18778	1.46517	0.312149	1.52213	0.205074	0.837514	NA
958	NM_016907 20732	34.7365	-0.277209	0.372647	-0.743891	0.456943	0.741051
959	NM_025791 66836	2039.63	-0.206049	0.232802	-0.885081	0.376113	0.676607
960	NM_009201 20514	7878.87	0.0972974	0.188232	0.516903	0.605224	0.832667
961	NM_008321 15903	1354.71	-0.627795	0.280274	-2.23993	0.0250952	0.131326
962	NM_026193 67489	257.898	0.358335	0.239263	1.49766	0.134221	0.385037
963	BC011081 17436 /// 624892 /// 677317	5252.45	0.0548387	0.235499	0.232862	0.815869	0.931481
964	NM_026635 68250	1462.08	0.230931	0.208492	1.10762	0.268025	0.566526
965	NM_026635 68250	594.032	0.439958	0.232588	1.89158	0.0585472	0.230221
966	NM_020561 57319	2522.42	1.0299	0.223877	4.60029	4.21897e-06	0.000162167
967	NM_053075 19744	2941.68	0.571174	0.224737	2.54152	0.0110371	0.0751038
968	NM_009207 20535	202.54	-0.457954	0.258199	-1.77365	0.0761214	0.272169
969	NM_015772 50524	8.97128	-0.588438	0.667926	-0.880994	0.378321	NA
970	NM_019741 56485	9.09947	-0.156872	0.758363	-0.206856	0.836122	NA
971	NM_021487 66240	90.521	0.405919	0.337345	1.20328	0.22887	0.521076
972	NM_010715 16881	34.0289	-0.888287	0.402254	-2.20828	0.0272249	0.138744
973	BF608828 22070	14441.5	0.0843426	0.181314	0.465174	0.641807	0.850285
974	BF608828 22070	6.59033	0.598313	0.849086	0.704656	0.481025	NA
975	NM_009153 20347	8.36636	-0.520952	0.772521	-0.674353	0.500087	NA
976	NM_007423 11576	4.23619	-0.458296	0.946351	-0.484277	0.628189	NA
977	NM_007423 11576	4.73729	-0.101102	0.863938	-0.117025	0.90684	NA
978	NM_007533 12039	2396.64	-0.556203	0.217405	-2.55837	0.0105163	0.07259
979	NM_030238 13424	672.7	-0.161325	0.283085	-0.569883	0.568757	0.813264
980	NM_007443 11699	9.50219	-0.603324	0.637981	-0.945677	0.344314	NA
981	NM_138954 192658	5.24454	1.12922	0.869235	1.29909	0.193912	NA
982	NM_013859 29805	324.117	-0.450573	0.257686	-1.74853	0.0803717	0.28175
983	NM_025711 66695	34.2957	-0.991606	0.51355	-1.93088	0.0534975	0.21735
984	NM_011504 20912	300.7	0.723187	0.269276	2.68567	0.00723841	0.0557866
985	NM_025286 20530	62.3199	0.57412	0.365109	1.57246	0.115843	0.352977
986	NM_021550 59048	436.169	0.892938	0.265555	3.36253	0.000772318	0.0107142
987	NM_033444 114584	264.866	-1.36845	0.319653	-4.28104	1.86021e-05	0.000551781
988	NM_009652 11651	573.011	-1.13955	0.208811	-5.45731	4.83401e-08	3.41612e-06
989	U91905 20378	14.8636	0.412234	0.519856	0.792978	0.427791	NA
990	AW701127 13669	1489.56	0.543975	0.238152	2.28415	0.0223628	0.121366
991	AW701127 13669	85.8392	1.51233	0.389045	3.88729	0.000101368	0.00217806
992	AW701127 13669	189.762	1.02347	0.319153	3.20683	0.00134207	0.0161735
993	BI217574 192166	208.319	0.060423	0.251469	0.240281	0.810113	0.929309
994	NM_025358 66108	3186.61	0.0509716	0.19638	0.259555	0.795207	0.923263
995	NM_023223 107995	73.3244	0.105404	0.315325	0.334272	0.738174	0.897635
996	AF098949 12850	837.502	-0.140273	0.207588	-0.675727	0.499214	0.771521
997	NM_009255 20720	1159.95	0.226479	0.19556	1.1581	0.246822	0.541522
998	NM_007898 13595	1136.69	-0.0864491	0.187931	-0.460004	0.645513	0.851794
999	NM_025736 66736	2753.04	0.816301	0.246962	3.30537	0.000948501	0.0124664
1000	NM_013608 17938	4318.94	0.385982	0.242229	1.59346	0.111057	0.344023
1001	AY091600 84505	4.59735	-2.19913	1.00505	-2.18808	0.0286639	NA
1002	NM_053177 94178	219.372	-0.0975218	0.260115	-0.374917	0.707722	0.882565
1003	NM_053177 94178	463.198	-0.245815	0.23006	-1.06848	0.285302	0.585012
1004	NM_019517 56175	51.148	0.186515	0.316948	0.588473	0.556215	0.806271
1005	D88187 19273	87.9857	-0.185575	0.288169	-0.64398	0.519588	0.784461
1006	NM_019676 18799	273.063	0.106801	0.27945	0.382183	0.702325	0.87997
1007	NM_023125 16644	10.5243	0.362992	0.633273	0.5732	0.566509	NA
1008	NM_013475 11818	26.7023	-0.742056	0.420702	-1.76385	0.0777567	0.275606
1009	NM_011991 26572	1331.19	0.728791	0.217017	3.35822	0.000784459	0.0108055
1010	BC009119 19299	1212.81	0.512993	0.247487	2.07281	0.0381903	0.17516
1011	AK018443 22215	696.798	0.324407	0.306978	1.05678	0.290614	0.591019
1012	AK018443 22215	69.0412	0.396571	0.300522	1.31961	0.186965	0.464499
1013	AK018443 22215	94.9633	0.628438	0.280817	2.23789	0.0252283	0.131855
1014	NM_138749 140570	33.3073	-0.635801	0.404088	-1.57342	0.115621	0.352692
1015	NM_007991 14113	406.522	-0.369249	0.213251	-1.73152	0.083359	0.288736
1016	NM_007991 14113	488.025	-0.303075	0.213737	-1.41798	0.156196	0.420152
1017	BC021352 26432	34.1033	0.369348	0.446163	0.827831	0.407766	0.703893
1018	BC021352 26432	40.4896	-0.184129	0.412598	-0.446269	0.655403	0.856363
1019	NM_013669 20616	13.2799	-0.24963	0.546047	-0.457159	0.647557	NA
1020	NM_011656 22156	36.7643	0.0239633	0.366252	0.0654284	0.947833	0.98366
1021	NM_019581 56055	217.555	-0.344821	0.225209	-1.53111	0.125741	0.370993
1022	NM_019581 56055	46.5468	-0.168915	0.351286	-0.480846	0.630626	0.845224
1023	NM_016706 12812	58.5038	0.254579	0.306216	0.83137	0.405765	0.702346
1024	NM_013519 14234	55.2194	-0.996663	0.365118	-2.7297	0.00633921	0.0507177
1025	NM_010294 14626	5.61049	0.334715	0.972221	0.344279	0.730637	NA
1026	BC002055 12257	9307.32	-0.0112107	0.185423	-0.0604603	0.951789	0.98515
1027	NM_080837 28106	749.62	-0.0970191	0.242079	-0.400775	0.688586	0.873611
1028	NM_010074 13482	8.65726	0.375384	0.666476	0.563237	0.573273	NA
1029	NM_016904 54124	1963.66	-0.252052	0.198404	-1.2704	0.203943	0.488373
1030	NM_026124 67388	3058.03	-0.0752426	0.184733	-0.407304	0.683785	0.870871
1031	BC009002 74194	120.157	0.633145	0.264917	2.38997	0.0168498	0.0992993
1032	BC009002 74194	28.0401	0.812172	0.405995	2.00045	0.0454517	0.195878
1033	NM_009250 20713	7.0188	0.0674696	0.752254	0.0896899	0.928534	NA
1034	BC012235 26416	701.707	0.0868721	0.210536	0.412624	0.679882	0.868915
1035	BC012235 26416	45.3902	-0.0282101	0.330268	-0.0854157	0.931931	0.978558
1036	BG916066 66646	765.732	0.729667	0.249078	2.92948	0.00339534	0.032425
1037	BG916066 66646	574.63	1.02961	0.234633	4.38815	1.14319e-05	0.000370364
1038	NM_025928 67037	27.3042	-1.56166	0.996576	-1.56702	0.11711	0.355222
1039	NM_027898 52857	340.256	-0.393767	0.242027	-1.62696	0.103746	0.330023
1040	NM_031375 83485	299.336	-0.151397	0.231024	-0.65533	0.512256	0.78019
1041	NM_026239 67564	11.1103	-0.972263	0.608211	-1.59856	0.109918	NA
1042	NM_009322 21375	4.93853	0.21041	0.922584	0.228066	0.819595	NA
1043	NM_008820 18624	1943.05	-0.593579	0.21543	-2.75531	0.00586357	0.0478484
1044	NM_026481 67971	142.371	-1.60353	0.304901	-5.25918	1.447e-07	9.00172e-06
1045	BG069095 15900	41.855	0.562976	0.382241	1.47283	0.140798	0.396959
1046	NM_008126 14620	5.75769	0.586844	0.818009	0.717405	0.473124	NA
1047	NM_010112 13644	201.67	0.341553	0.247014	1.38273	0.166748	0.436302
1048	NM_009420 22024	11.3105	-0.470718	0.652364	-0.721558	0.470566	NA
1049	NM_007529 12032	8.22585	-0.446489	0.803424	-0.555733	0.578393	NA
1050	NM_025963 621772 /// 636539 /// 666274 /// 668457 /// 67097	8509.23	-0.079457	0.177363	-0.447992	0.654159	0.855724
1051	AW539046 67996	174.395	-0.780306	0.310674	-2.51166	0.0120165	0.0795879
1052	AW539046 67996	263.677	0.704816	0.238966	2.94944	0.00318351	0.0309128
1053	NM_025812 66867	194.419	-0.325664	0.237715	-1.36997	0.170695	0.44202
1054	AI639846 21413	419.313	-1.14304	0.587136	-1.9468	0.0515586	0.212662
1055	AI639846 21413	538.872	-1.34771	0.293721	-4.5884	4.46663e-06	0.000170374
1056	AI639846 21413	4.93901	0.791458	0.872603	0.907008	0.364403	NA
1057	NM_133777 77891	1666.97	-0.217652	0.249797	-0.871316	0.383581	0.682707
1058	NM_025797 109672	11307.7	0.209099	0.182316	1.14691	0.25142	0.546376
1059	NM_009975 13001	1584.71	-0.468696	0.219209	-2.13812	0.0325066	0.156984
1060	NM_008877 18815	22.695	-0.0454474	0.473884	-0.0959042	0.923597	0.975482
1061	BC004574 59028	477.488	-0.375835	0.228646	-1.64374	0.100229	0.323206
1062	BB166592 21974	860.416	0.510092	0.238092	2.14241	0.0321603	0.155847
1063	BB166592 21974	113.246	0.284776	0.274266	1.03832	0.299122	0.601184
1064	NM_013791 27418	246.135	0.576372	0.254648	2.26341	0.0236106	0.125997
1065	NM_013791 27418	11.9958	0.20606	0.58544	0.351974	0.724858	NA
1066	NM_019734 11886	955.24	0.160314	0.207199	0.773721	0.439096	0.728982
1067	NM_138660 192160	189.245	-0.408523	0.234651	-1.74099	0.0816859	0.284759
1068	NM_008195	675.278	-0.667454	0.18954	-3.52144	0.000429216	0.00674259
1069	NM_028227 72399	153.268	-0.0758424	0.239718	-0.316382	0.751712	0.904884
1070	NM_028227 72399	31.9572	0.127058	0.407017	0.312169	0.754912	0.906538
1071	AW744319 12831	1370.54	0.268533	0.2232	1.20311	0.228934	0.521076
1072	AW744319 12831	19.5103	0.669666	0.462498	1.44793	0.147636	0.408116
1073	NM_011801 23837	492.141	0.527034	0.247985	2.12527	0.0335642	0.160493
1074	NM_133806 107652 /// 640502	867.594	0.299431	0.270912	1.10527	0.269044	0.567821
1075	NM_133806 107652	12.1074	1.73608	0.660968	2.62657	0.00862492	NA
1076	NM_133806 107652	70.7884	0.311063	0.291766	1.06614	0.286362	0.586309
1077	NM_010436 15270	207.239	-0.767371	0.274073	-2.79988	0.00511219	0.0432594
1078	NM_134100 106073	561.364	-0.0358993	0.245308	-0.146344	0.88365	0.961592
1079	NM_018736 17535	72.7084	0.263251	0.290094	0.907467	0.36416	0.665275
1080	NM_019564 56213	2901.03	0.584592	0.218919	2.67036	0.00757708	0.0576977
1081	NM_011014 18391	1041.12	0.0971753	0.232588	0.417799	0.676094	0.867102
1082	NM_017397 53975	92.8128	-0.0553653	0.281544	-0.196649	0.844102	0.944195
1083	NM_011918 24131	14.2726	1.07492	0.571542	1.88073	0.0600081	NA
1084	NM_008923 19085	47.1931	-0.242227	0.326705	-0.741425	0.458436	0.742269
1085	NM_008923 19085	8.20459	-0.22538	0.704809	-0.319775	0.749139	NA
1086	AK002290 81489	540.235	-0.219668	0.241528	-0.909494	0.36309	0.664157
1087	AK002290 81489	323.555	-0.0635766	0.235589	-0.269863	0.787266	0.919443
1088	BC027435 68014	13.0759	1.38867	0.6005	2.31252	0.0207488	NA
1089	NM_133715 544817	169.777	-0.412023	0.261232	-1.57723	0.114743	0.351212
1090	NM_138315 171580	15.2051	-0.733723	0.534206	-1.37348	0.169602	NA
1091	NM_134045 108760	24.5915	-0.584226	0.425698	-1.3724	0.16994	0.440999
1092	BC014753	21.1046	0.282932	0.523583	0.540376	0.588938	0.82466
1093	NM_009112 20194	6125.69	0.651094	0.174981	3.72095	0.000198473	0.00369762
1094	NM_133837 98828	792.496	0.521396	0.222821	2.33998	0.0192847	0.109385
1095	NM_025562 66437	2730.79	0.16563	0.218842	0.756846	0.449142	0.736196
1096	NM_025571 66449	2868.12	0.256236	0.207074	1.23741	0.215934	0.503942
1097	NM_133684 67247	4871.07	-0.0360672	0.176943	-0.203834	0.838483	0.941858
1098	NM_133697 68552	3819.74	0.0418875	0.183569	0.228183	0.819504	0.93323
1099	NM_133697 68552	2350.97	0.00869525	0.210227	0.0413613	0.967008	0.989256
1100	NM_033617 114143	493.426	-0.202637	0.267753	-0.756806	0.449166	0.736196
1101	NM_021537 59041	487.603	-0.0046131	0.204472	-0.022561	0.982	0.994963
1102	BC003736 27096	804.538	-0.103971	0.218749	-0.4753	0.634573	0.847054
1103	NM_009949 12896	1820.94	-0.243241	0.187768	-1.29544	0.195169	0.475829
1104	NM_009516 22390	61.4599	-0.804816	0.360005	-2.23557	0.02538	0.132188
1105	NM_009516 22390	76.6879	-0.096075	0.342752	-0.280305	0.779243	0.916243
1106	NM_025504 66349	87.702	-0.79459	0.29018	-2.73826	0.00617644	0.0496704
1107	NM_016669 12971	9.32542	0.0554207	0.674632	0.0821495	0.934528	NA
1108	NM_026087 67315	9.34177	0.346133	0.666759	0.519128	0.603671	NA
1109	BE197945 20324	5160.45	0.641531	0.253647	2.52923	0.0114313	0.0770299
1110	BE197945 20324	2475.43	0.882334	0.233563	3.77771	0.000158275	0.00308203
1111	NM_021514 18642	176.361	-0.359246	0.249098	-1.44219	0.149249	0.409882
1112	NM_138602 54637	25.3648	-0.832434	0.462995	-1.79793	0.0721874	0.263388
1113	NM_138602 54637	68.6461	-0.228496	0.307568	-0.742913	0.457534	0.741377
1114	NM_009311 21333	6.33787	0.221084	0.846364	0.261216	0.793926	NA
1115	NM_031190 18663	13.6329	0.38517	0.550284	0.699948	0.48396	NA
1116	NM_027398 70357	30.1726	0.157211	0.392578	0.400457	0.68882	0.873611
1117	NM_007394 11477	56.8471	-0.0130143	0.315994	-0.0411854	0.967148	0.989317
1118	NM_007394 11477	34.115	-0.795576	0.371604	-2.14092	0.0322802	0.15621
1119	NM_008323 15929	6043.02	0.0209334	0.178561	0.117233	0.906675	0.969602
1120	NM_008323 15929	4772.4	-0.0644653	0.185787	-0.346984	0.728603	0.894387
1121	NM_011561 21665 /// 545124 /// 624784 /// 670176 /// 672659	600.161	0.342046	0.239186	1.43004	0.152705	0.415282
1122	BC005594 53319	144.737	-0.522189	0.247691	-2.10823	0.0350112	0.164977
1123	NM_008014 14208	507.378	-0.191903	0.202867	-0.945953	0.344172	0.647239
1124	NM_019717 56298	632.031	0.594702	0.207781	2.86216	0.00420768	0.0374368
1125	NM_019717 56298	105.287	0.674698	0.276873	2.43685	0.0148158	0.0910734
1126	NM_030004 68631	155.743	-0.358932	0.264027	-1.35945	0.174004	0.447384
1127	NM_010879 17974	193.084	-0.0058879	0.240581	-0.0244737	0.980475	0.994124
1128	NM_010879 17974	20.0423	-0.0401661	0.484242	-0.0829464	0.933894	0.978941
1129	NM_019731 56520	58.3654	0.0747992	0.336477	0.222301	0.824079	0.935315
1130	AV320241 58800	147.368	0.589923	0.282351	2.08932	0.0366785	0.170483
1131	AV320241 58800	50.1572	0.65675	0.343506	1.91191	0.0558884	0.223399
1132	AV320241 58800	109.618	-0.124086	0.298535	-0.415651	0.677665	0.867878
1133	NM_026410 67849	9.4756	0.193594	0.668219	0.289716	0.772033	NA
1134	NM_010222 14231	870.776	0.946238	0.223834	4.22741	2.36401e-05	0.000677069
1135	NM_053252 114601	169.728	0.398296	0.259758	1.53333	0.125194	0.36978
1136	NM_133187 68659	347.032	2.15957	0.341418	6.32529	2.52762e-10	3.16854e-08
1137	NM_007997 14149	56.4309	-0.151112	0.311474	-0.485152	0.627568	0.843907
1138	NM_019865 19982	6156.48	0.0124593	0.183447	0.0679177	0.945851	0.982815
1139	X14480 18073	4701.92	0.676092	0.198507	3.40589	0.000659487	0.0095593
1140	BC010528 13112	13.1101	-0.362139	0.540762	-0.669684	0.503059	NA
1141	BC013344 17256	1612.85	-0.0867363	0.229215	-0.378406	0.705129	0.88132
1142	NM_007796 13024 /// 13025	386.797	-1.33518	0.810033	-1.6483	0.0992902	0.321049
1143	BG518542 21841	130.499	-0.529344	0.32304	-1.63863	0.101289	0.325069
1144	BG518542 21841	56.0169	0.0346239	0.304982	0.113528	0.909612	0.970829
1145	BG518542 21841	41.6505	0.303458	0.357035	0.849939	0.395359	0.692697
1146	BE986800 12237	1046.38	0.114936	0.209389	0.54891	0.583067	0.821604
1147	NM_021605 59125	811.19	0.940115	0.2611	3.6006	0.000317486	0.00533693
1148	NM_021605 59125	145.36	0.719566	0.280065	2.56928	0.0101909	0.0709323
1149	NM_020606 57342	157.837	0.576348	0.248455	2.31973	0.0203555	0.113314
1150	AK013255 12539	1343.61	0.0979701	0.18972	0.516394	0.605579	0.832844
1151	AK013255 12539	23.417	-0.936176	0.433963	-2.15727	0.0309843	0.152153
1152	BC013711 27886	91.5577	-0.190811	0.315575	-0.604645	0.545415	0.801301
1153	BC013711 27886	34.1536	-0.080012	0.396836	-0.201625	0.84021	0.94278
1154	NM_020573 64291	661.817	0.00475781	0.208953	0.0227698	0.981834	0.994835
1155	NM_026592 68170	901.426	0.847892	0.262591	3.22894	0.00124248	0.015276
1156	NM_009228 20648	600.091	-0.0789087	0.269851	-0.292416	0.769969	0.912059
1157	NM_020048 56771	356.03	-0.437792	0.242446	-1.80573	0.0709602	0.260473
1158	NM_011539 21391	43.3025	-0.476787	0.357631	-1.33318	0.182473	0.458775
1159	BC018249 20614	10.8709	-0.527999	0.677035	-0.779869	0.435468	NA
1160	NM_016774 11947	9830.03	0.107487	0.175902	0.61106	0.54116	0.798825
1161	NM_020003 56700	1494.52	-0.0856819	0.224648	-0.381405	0.702903	0.880371
1162	AI649303 18010	165.315	-0.309389	0.254564	-1.21537	0.224226	0.515146
1163	NM_026228 67547	44.3956	-1.75614	0.40095	-4.37995	1.18705e-05	0.000382587
1164	NM_029550 64697	9.56748	0.0100578	0.690962	0.0145562	0.988386	NA
1165	NM_026612 68198	3711.29	-0.0969496	0.212237	-0.456798	0.647816	0.85304
1166	NM_009665 11702 /// 11703	206.322	0.170846	0.297357	0.57455	0.565596	0.812095
1167	BC011058 65107	807.627	-0.452238	0.199381	-2.26821	0.0233163	0.124978
1168	BC018228 12028	303.922	-0.40701	0.271916	-1.49683	0.134439	0.385395
1169	NM_008650 17850	1461.49	0.530845	0.224537	2.36418	0.0180702	0.104178
1170	NM_008650 17850	6.37439	0.369906	0.77079	0.479905	0.631295	NA
1171	NM_026524 68041	661.055	0.00564507	0.247212	0.022835	0.981782	0.99483
1172	NM_025423 66206	280.31	0.202857	0.235894	0.859951	0.389816	0.688206
1173	NM_010360 14866	1028.04	0.0753848	0.220712	0.341553	0.732687	0.896005
1174	NM_008801 18582	188.851	0.141853	0.243964	0.581451	0.560936	0.80932
1175	NM_133182 15468	213.602	0.251278	0.241731	1.0395	0.298574	0.600614
1176	NM_133804 98170	113.907	0.470804	0.287604	1.63699	0.101633	0.325603
1177	NM_018884 55983	420.137	0.380419	0.229359	1.65862	0.0971922	0.31706
1178	NM_133893 100535 /// 231699	45.8932	0.0419937	0.324033	0.129597	0.896885	0.966383
1179	NM_025401 66177	3944.43	0.0500564	0.178559	0.280335	0.77922	0.916243
1180	NM_134007 52637	2515.11	0.218413	0.201478	1.08405	0.278341	0.577421
1181	NM_134007 52637	5228.62	0.222508	0.184812	1.20397	0.228603	0.520749
1182	NM_133726 70356	13.3238	1.51847	0.612097	2.48077	0.0131098	NA
1183	BC017126 26562	100.846	-0.240037	0.258558	-0.928371	0.353215	0.655125
1184	BC017126 26562	30.8997	-0.215341	0.408881	-0.526659	0.59843	0.829517
1185	NM_011402 20531	84.1318	1.86827	0.386276	4.83661	1.32071e-06	6.12385e-05
1186	BB550400 14451	141.407	-1.49125	0.352824	-4.22661	2.37233e-05	0.000678672
1187	BC005579 66680	503.165	0.164873	0.209	0.788864	0.430192	0.722544
1188	NM_009143 20316	1398.96	0.26689	0.19165	1.39259	0.163744	0.43161
1189	NM_013902 30795	753.48	0.468393	0.261077	1.79407	0.0728012	0.264627
1190	NM_013902 30795	344.986	0.606208	0.251738	2.40809	0.0160361	0.0961247
1191	BC016573 26356	261.004	0.204067	0.268218	0.760824	0.446762	0.73462
1192	NM_011484 20844	155.096	0.610934	0.249228	2.45131	0.0142339	0.0888581
1193	NM_011484 20844	48.8933	0.222063	0.331754	0.669359	0.503266	0.774213
1194	NM_022419 64296	7.03197	-0.202231	0.733289	-0.275786	0.782712	NA
1195	NM_009298 20935	88.5037	0.0426758	0.265905	0.160493	0.872493	0.957113
1196	BC011462 14163	48.0399	-0.0295542	0.327468	-0.0902505	0.928088	0.977089
1197	NM_009748 12068	191.49	1.19547	0.270732	4.41568	1.00692e-05	0.00033138
1198	NM_009748 12068	288.837	0.497243	0.242475	2.0507	0.0402964	0.181549
1199	BC027026 12580	4796.07	-0.0232455	0.176484	-0.131715	0.89521	0.966038
1200	NM_023684 72699	15.3628	-0.823168	0.521367	-1.57887	0.114367	NA
1201	NM_017470 54152	104.25	-0.301824	0.275617	-1.09509	0.273479	0.572814
1202	NM_007403 11501	31.397	0.577353	0.462282	1.24892	0.211694	0.498953
1203	NM_019656 56496	160.268	0.652069	0.264244	2.46768	0.0135992	0.0864761
1204	NM_016756 12566	137.47	-0.401682	0.248195	-1.61841	0.105574	0.333586
1205	NM_019458 54624	151.289	0.528716	0.247931	2.13251	0.0329648	0.158417
1206	NM_022321 64099	66.8792	-0.0687733	0.287645	-0.23909	0.811035	0.929698
1207	NM_022321 64099	32.5344	-0.206298	0.392706	-0.525323	0.599358	0.829794
1208	AI594880 66493	4743.13	0.261438	0.190375	1.37327	0.169667	0.440657
1209	AI594880 66493	205.824	0.12109	0.233928	0.517635	0.604713	0.832377
1210	AI594880 66493	28.1304	0.234734	0.410109	0.572369	0.567072	0.812873
1211	BC003839 17210	879.693	0.542598	0.261173	2.07754	0.0377515	0.173818
1212	BC003839 17210	527.222	-0.00683411	0.212793	-0.0321163	0.974379	0.991375
1213	NM_026418 67865	58.0241	-0.502717	0.432718	-1.16177	0.24533	0.539655
1214	NM_019649 56457	663.363	-0.54438	0.247707	-2.19768	0.0279718	0.141417
1215	BC018354 12417 /// 629578 /// 672750	1422.44	0.0541328	0.230641	0.234705	0.814438	0.931184
1216	NM_054099 117171	277.279	-0.302724	0.236646	-1.27923	0.200816	0.484109
1217	NM_020558 57316	23.1137	-0.138625	0.452786	-0.30616	0.759483	0.90864
1218	NM_020558 57316	3.11548	-0.135503	1.13036	-0.119877	0.904581	NA
1219	BC021400 14082	153.423	-0.158251	0.261902	-0.604237	0.545686	0.801301
1220	NM_009405 21953	11.4737	-2.58728	0.680191	-3.80375	0.000142519	NA
1221	NM_134139 107071	444.215	-0.360767	0.247778	-1.45601	0.14539	0.404336
1222	U70674 18222	137.142	-0.102361	0.266629	-0.383909	0.701046	0.879451
1223	BC021353 66540	242.145	0.90627	0.255428	3.54805	0.0003881	0.00622801
1224	BC021353 66540	50.3424	0.333413	0.338809	0.984074	0.325079	0.628449
1225	NM_024172 66245	250.372	-0.365667	0.262858	-1.39112	0.164188	0.432097
1226	D38146 13636	67.9347	-4.09818	0.450847	-9.08996	9.90774e-20	6.50417e-17
1227	NM_009097 20111	30.103	-1.11794	0.397139	-2.81497	0.00487818	0.0417322
1228	NM_030253 80285	341.484	0.793614	0.254418	3.11933	0.00181263	0.0204565
1229	NM_016849 54131	406.695	-0.469082	0.247431	-1.89581	0.0579856	0.228914
1230	NM_009482 22286	13.4047	0.64391	0.566196	1.13726	0.255431	NA
1231	NM_138647 14559 /// 93898	2.78131	-0.518572	1.1299	-0.458953	0.646268	NA
1232	BC007190 67963	10289.9	0.327111	0.182783	1.78961	0.0735169	0.266408
1233	NM_009942 12859	7982.67	0.00151848	0.177581	0.0085509	0.993177	0.999969
1234	NM_008749 18220	1075.05	-0.291894	0.236596	-1.23372	0.217306	0.505824
1235	NM_020007 56758	2577.99	0.332252	0.301069	1.10358	0.269776	0.568543
1236	NM_008190 14915	15.9462	-0.637323	0.53043	-1.20152	0.229549	NA
1237	NM_021505 59008	917.148	0.360633	0.203517	1.77201	0.0763935	0.27271
1238	BB818311 22099	320.472	0.381042	0.218497	1.74392	0.0811723	0.283476
1239	BB818311 22099	1116.99	0.275389	0.197088	1.39729	0.162327	0.429555
1240	NM_025457 66268	822.566	-0.42148	0.250602	-1.68187	0.0925939	0.308141
1241	NM_025384 66148	3503.82	0.4056	0.208224	1.94791	0.0514262	0.212347
1242	NM_023423 68050	570.516	1.19603	0.232162	5.15171	2.58118e-07	1.44697e-05
1243	NM_023423 68050	1239.82	1.07	0.231332	4.62541	3.73867e-06	0.000148027
1244	NM_007954 13884	12.3192	0.269735	0.569517	0.473621	0.63577	NA
1245	NM_023166 17826	492.134	-0.247477	0.26962	-0.917873	0.358685	0.660122
1246	U42190 17688	83.2676	0.021878	0.313841	0.0697106	0.944424	0.98251
1247	NM_007921 13710	20.9865	-0.126909	0.46847	-0.2709	0.786468	0.919353
1248	NM_021437 58248	744.957	0.163725	0.203716	0.803694	0.421574	0.716003
1249	NM_016747 53310	32.1585	-0.365947	0.41009	-0.892359	0.372201	0.672577
1250	NM_016902 53885	253.257	0.686885	0.256714	2.67568	0.00745779	0.0570681
1251	NM_009032 19653	206.98	-0.490878	0.239037	-2.05356	0.0400183	0.180654
1252	NM_007438 11674	10743.4	-0.00638914	0.177971	-0.0358999	0.971362	0.990541
1253	AK018668 12177	2626.07	0.340921	0.215946	1.57873	0.114398	0.350629
1254	AK018668 12177	677.503	0.776075	0.252017	3.07946	0.00207377	0.02263
1255	NM_018772 55950	3426.47	-0.336142	0.200291	-1.67827	0.0932937	0.309221
1256	NM_008379 16211	376.902	0.714311	0.236845	3.01595	0.00256177	0.026528
1257	AW495711 60599	217.148	0.0253124	0.374304	0.0676251	0.946084	0.982815
1258	AW495711 60599	7.49701	-0.388332	0.729242	-0.532514	0.59437	NA
1259	NM_029397 75710	78.8387	0.394928	0.292423	1.35054	0.176844	0.450755
1260	NM_029397 75710	16.9986	-0.561444	0.515619	-1.08887	0.276209	NA
1261	NM_010742 17068	27.184	-0.0024454	0.397442	-0.00615285	0.995091	0.999969
1262	NM_022988 65102	223.877	0.545455	0.22492	2.42511	0.0153036	0.0930905
1263	BC011435 76332	300.018	0.110327	0.218113	0.505826	0.612979	0.836683
1264	NM_008898 18984	1971.78	-0.755845	0.260643	-2.89993	0.00373249	0.034511
1265	NM_019926 17772	87.3911	0.820303	0.293094	2.79877	0.00512978	0.0433201
1266	NM_011706 22368	140.606	-0.156952	0.284832	-0.551032	0.581612	0.820968
1267	NM_007377 11302	243.282	0.666536	0.323896	2.05787	0.0396025	0.179332
1268	BC024621 56486	6932.83	0.00128967	0.178147	0.00723937	0.994224	0.999969
1269	NM_025366 66121	2048.35	0.1973	0.180385	1.09377	0.274056	0.573251
1270	NM_026438 67895	2954.1	-0.384874	0.239733	-1.60543	0.108399	0.338863
1271	NM_134084 105675	46.9008	-0.490296	0.339163	-1.44561	0.148288	0.408645
1272	NM_033561 22384	2545.89	-0.398525	0.197597	-2.01686	0.0437104	0.191164
1273	NM_030711 80898	136.319	0.175174	0.314467	0.557053	0.577492	0.818668
1274	NM_009455 22194 /// 631407	1000.43	0.39107	0.232498	1.68204	0.0925616	0.308078
1275	NM_011903 24086	106.481	0.496891	0.271476	1.83033	0.0672001	0.251004
1276	NM_133949 84113	232.11	-0.525224	0.274016	-1.91676	0.0552679	0.221765
1277	NM_130864 113868 /// 235674	2107.01	0.0570225	0.22967	0.24828	0.803918	0.926863
1278	NM_130864 113868 /// 235674	3711.14	0.234944	0.228467	1.02835	0.303785	0.606208
1279	NM_011288 19935	1321.36	-0.192375	0.213452	-0.901256	0.367452	0.668499
1280	NM_008202 14977	675.533	0.084979	0.238949	0.355636	0.722113	0.8912
1281	NM_134131 106869	355.674	0.383441	0.238393	1.60844	0.107739	0.337588
1282	NM_023721 73834	993.782	0.271468	0.220996	1.22839	0.219302	0.508384
1283	NM_023721 73834	754.7	0.408401	0.215439	1.89567	0.0580039	0.22895
1284	NM_010217 14219	120.724	-1.27034	0.326161	-3.89481	9.82767e-05	0.00212077
1285	BC003222 27376	4436.65	-0.0402141	0.208718	-0.192672	0.847216	0.945495
1286	BC003222 27376	715.025	-0.405629	0.269754	-1.5037	0.132659	0.382404
1287	U31908 16498	13.7221	0.689345	0.604616	1.14014	0.254229	NA
1288	NM_011136 18985	22.3042	0.553254	0.46659	1.18574	0.235726	0.528995
1289	NM_011584 353187	308.397	-0.403259	0.323937	-1.24487	0.21318	0.500752
1290	NM_011584 353187	5.74647	0.255859	0.809388	0.316114	0.751916	NA
1291	NM_024256 72727	223.257	-0.405213	0.279628	-1.44911	0.147306	0.407485
1292	NM_009773 12236	9.1827	0.0981665	0.650494	0.150911	0.880046	NA
1293	NM_133878 100088	31.1897	0.646486	0.426735	1.51496	0.129782	0.377645
1294	NM_133835 98766	1202.41	0.00544873	0.18864	0.0288843	0.976957	0.992318
1295	NM_023060 65967	67.9774	-0.165773	0.301822	-0.54924	0.582841	0.821582
1296	AF181560 30052	18.3949	-0.147994	0.485606	-0.304762	0.760548	NA
1297	BC014762 19879	7.9015	-0.48664	0.703735	-0.691511	0.489245	NA
1298	U31967 20674	3.27301	0.0063158	1.03128	0.00612425	0.995114	NA
1299	NM_133943 101502	2094.52	-0.637755	0.220715	-2.88949	0.00385862	0.0352719
1300	NM_013882 29870	22.4554	0.577424	0.470453	1.22738	0.21968	0.508927
1301	NM_009945 12866	11557	0.109451	0.17568	0.623015	0.533274	0.793786
1302	NM_009945 12866	8142.62	0.208991	0.178931	1.168	0.242808	0.536738
1303	NM_011482 20826 /// 434401 /// 637555	987.436	-0.1241	0.190738	-0.65063	0.515285	0.781845
1304	NM_011482 20826	1438.18	-0.399935	0.197895	-2.02095	0.0432852	0.190004
1305	BB125321 56324	152.546	0.478109	0.244082	1.95881	0.0501354	0.209013
1306	BB125321 56324	40.3969	0.317673	0.35256	0.901047	0.367563	0.668593
1307	BB125321 56324	60.7164	0.46362	0.333188	1.39146	0.164085	0.43196
1308	BB125321 56324	17.3924	0.050085	0.510001	0.0982057	0.921769	NA
1309	NM_010189 14132	3163.42	-0.47057	0.222292	-2.1169	0.0342685	0.162707
1310	NM_025624 66537	3659.82	0.265911	0.198904	1.33688	0.181261	0.457158
1311	NM_027853 71664	245.45	-0.168996	0.296757	-0.569475	0.569034	0.813474
1312	AI462296 56458	563.175	0.0686244	0.220614	0.311061	0.755754	0.907051
1313	AI462296 56458	336.02	-0.341435	0.254439	-1.34191	0.179625	0.45468
1314	AI462296 56458	1182.89	0.0633672	0.23604	0.268459	0.788346	0.919534
1315	NM_026768 68565	1594.27	-0.355383	0.2095	-1.69634	0.089822	0.302385
1316	AB018194 19261	193.177	0.0543518	0.230872	0.23542	0.813883	0.930852
1317	AB018194 19261	42.3156	-0.000469795	0.340462	-0.00137988	0.998899	0.999988
1318	NM_023876 77766	25.5258	-0.410343	0.40894	-1.00343	0.315653	0.618755
1319	NM_008628 17685	94.6437	0.0869744	0.2682	0.32429	0.745719	0.901621
1320	NM_026664 68299	414.101	0.31519	0.209434	1.50496	0.132334	0.381829
1321	BC019432 20182	380.282	-0.339175	0.226468	-1.49768	0.134217	0.385037
1322	NM_026658 68291	190.439	0.0501543	0.225029	0.222879	0.82363	0.935237
1323	NM_008595 17305	1745.85	-0.0288154	0.29324	-0.0982655	0.921721	0.974883
1324	NM_133973 102339	425.836	0.205454	0.20923	0.981955	0.326122	0.629511
1325	NM_133795 66827	130.5	0.46718	0.284696	1.64098	0.100802	0.324214
1326	NM_030880 80708	58.4709	-0.788103	0.401095	-1.96488	0.0494285	0.207124
1327	BC005421 54610	12.1307	-0.96839	0.580787	-1.66738	0.0954398	NA
1328	NM_010404 15114	22.0315	0.135182	0.477308	0.283216	0.777011	0.915516
1329	NM_021511 59014	278.518	-0.778881	0.218415	-3.56606	0.000362393	0.00591252
1330	NM_009213 20598	362.538	0.0254557	0.22566	0.112806	0.910185	0.971091
1331	NM_030251 80283	97.3745	-0.627181	0.29202	-2.14774	0.0317347	0.15462
1332	BE447520 27981	868.213	-0.553864	0.288427	-1.92029	0.0548209	0.220628
1333	BC021536 106264	1826.14	-0.351239	0.227158	-1.54623	0.122048	0.364363
1334	BC021536 106264 /// 638521	37.3097	-0.136462	0.370984	-0.367837	0.712994	0.886173
1335	NM_021884 22088	1005.2	0.425254	0.187224	2.27136	0.0231249	0.124246
1336	AU079968 16593	78.322	0.659356	0.298389	2.20972	0.0271247	0.138375
1337	NM_025417 66199	699.477	-0.12829	0.224444	-0.57159	0.5676	0.812996
1338	NM_009190 20479	606.068	0.310277	0.27123	1.14396	0.252639	0.548029
1339	BC006668 12908	1255.07	-0.531789	0.194963	-2.72764	0.00637893	0.0508886
1340	NM_023143 50909	489.084	-0.488795	0.228897	-2.13544	0.0327251	0.157659
1341	NM_013915 30928	294.759	0.429338	0.277878	1.54506	0.122331	0.364845
1342	AU021035 15529	175.216	0.852626	0.266938	3.1941	0.00140265	0.0167243
1343	AU021035 15529	148.102	0.465822	0.253615	1.83673	0.06625	0.248897
1344	AF250139 80888	1885.48	0.128738	0.258017	0.498953	0.617812	0.83899
1345	AF250139 80888	768.545	0.0264345	0.26379	0.100211	0.920177	0.974662
1346	BB703307 192678	16.551	-0.740384	0.533174	-1.38864	0.164943	NA
1347	NM_010765 17165	500.043	0.0671505	0.20963	0.320329	0.748719	0.903213
1348	NM_007809 13074	9.46402	-1.15676	0.67901	-1.7036	0.0884555	NA
1349	NM_021474 58859	132.361	-0.196433	0.244892	-0.802121	0.422483	0.716484
1350	NM_011799 23834	19.1831	-0.430781	0.499555	-0.862329	0.388507	NA
1351	NM_133711 69281	4.24893	0.230433	1.00182	0.230015	0.81808	NA
1352	NM_012046 26972 /// 675982	14.2708	-0.162444	0.526647	-0.308449	0.757741	NA
1353	NM_007515 11989	9.34205	-0.776802	0.636946	-1.21957	0.222627	NA
1354	NM_024406 11770	19510	-0.040265	0.175454	-0.22949	0.818488	0.932627
1355	BC020088 15115	470.966	0.554405	0.217752	2.54604	0.0108953	0.0744235
1356	NM_010382 14969	598.498	-0.878654	0.883424	-0.994601	0.319931	0.622628
1357	BC024693 67199	1044.65	0.835191	0.239681	3.4846	0.000492878	0.00753391
1358	BB283676 80890	31.6084	-1.29833	0.472005	-2.75066	0.00594752	0.0483279
1359	BB283676 80890	15.0184	-0.840337	0.549802	-1.52844	0.126404	NA
1360	BB283676 80890	25.8191	-0.371404	0.420474	-0.883297	0.377076	0.677308
1361	NM_025864 66950	22.1207	0.238539	0.43272	0.551254	0.581459	0.820876
1362	NM_025864 66950	12.9686	0.33128	0.547432	0.605152	0.545078	NA
1363	AF296657 22213	744.087	0.482924	0.208309	2.31831	0.0204327	0.113623
1364	AF296657 22213	77.9973	0.269411	0.330227	0.815836	0.414594	0.710154
1365	NM_025960 67091	414.08	-0.10698	0.226646	-0.472013	0.636917	0.847992
1366	BI134670 66406	209.141	-0.0753435	0.25865	-0.291295	0.770825	0.912465
1367	BI134670 66406	4.12039	-0.111099	0.952287	-0.116665	0.907125	NA
1368	NM_019716 56452	240.049	0.483814	0.235759	2.05215	0.0401548	0.18112
1369	NM_017380 53860	510.345	1.56105	0.241207	6.47182	9.68307e-11	1.31279e-08
1370	NM_025611 66515	290.07	-0.378396	0.243882	-1.55155	0.12077	0.362237
1371	NM_016778 51800	562.446	-0.14881	0.254144	-0.585534	0.558189	0.80755
1372	NM_009085 20016	391.675	0.052679	0.239715	0.219757	0.82606	0.936549
1373	NM_008063 14385	249.964	-0.274423	0.230241	-1.1919	0.233301	0.526278
1374	NM_008490 16816	14.8968	-0.681352	0.611309	-1.11458	0.265031	NA
1375	NM_025304 30949	424.676	0.307722	0.211611	1.45419	0.145893	0.405058
1376	NM_007544 12122	181.144	0.0415735	0.265229	0.156746	0.875445	0.95827
1377	NM_018879 56032	275.223	-0.134103	0.22414	-0.598299	0.549641	0.803687
1378	AF269062 192212	20.8782	-0.0173477	0.468909	-0.0369958	0.970488	0.990176
1379	AF269062 192212	11.9616	0.188412	0.619142	0.304312	0.76089	NA
1380	AF069311 19746	41.9708	-0.27176	0.342134	-0.794309	0.427015	0.719672
1381	NM_026161 67445	15.7368	-0.666933	0.552309	-1.20754	0.227226	NA
1382	NM_021543 18530	11.4987	-0.0887446	0.614583	-0.144398	0.885186	NA
1383	BC014783 26446	2789.16	-0.52204	0.225052	-2.31964	0.0203603	0.113314
1384	AK010619 18673 /// 665511 /// 669197 /// 674314	2209.92	0.0755251	0.187637	0.402507	0.687311	0.873086
1385	NM_025323 66055	1118.87	-0.000661862	0.202038	-0.00327592	0.997386	0.999969
1386	NM_025323 66055	1145.4	-0.126758	0.19072	-0.66463	0.506287	0.775943
1387	NM_011189 19186	2830.09	-0.0710563	0.205597	-0.34561	0.729636	0.894862
1388	BC011499 239739 /// 671770 /// 67738	195.829	0.664796	0.262931	2.5284	0.0114583	0.0771287
1389	NM_025327 66059	777.452	-0.148861	0.204756	-0.727017	0.467215	0.74895
1390	NM_025327 66059	1841.88	-0.159778	0.191859	-0.832789	0.404964	0.701778
1391	NM_029632 76497	131.586	-0.700048	0.260009	-2.6924	0.00709396	0.0550609
1392	AF226613 53945	58.104	0.423035	0.352129	1.20136	0.22961	0.521813
1393	NM_026034 67211	216.059	-0.0956352	0.22571	-0.423707	0.671779	0.864895
1394	NM_009777 12260	423.289	-0.98012	0.956209	-1.02501	0.30536	0.607797
1395	NM_026365 67767	841.493	0.157627	0.208701	0.755275	0.450084	0.736586
1396	NM_007913 13653	305.387	-2.66931	1.10774	-2.4097	NA	NA
1397	AK014605 67426	233.643	-0.418004	0.215964	-1.93553	0.0529258	0.21613
1398	AK014605 67426	23.4736	-0.0794643	0.519199	-0.153052	0.878358	0.959474
1399	BC010191 19246	395.694	-0.674187	0.219096	-3.07713	0.00209005	0.0227579
1400	BG228815 63985	253.472	1.28686	0.270983	4.74886	2.04563e-06	8.9458e-05
1401	NM_133969 102294	612.733	2.10748	0.226299	9.31282	1.24486e-20	1.10908e-17
1402	NM_133969 102294	1754.26	1.84263	0.225204	8.18204	2.79075e-16	1.03908e-13
1403	NM_008766 18399	22.3427	-0.17552	0.503471	-0.348619	0.727376	0.893788
1404	NM_021881 19317	1719.86	0.700362	0.286481	2.44471	0.014497	0.0898044
1405	NM_007675 26366	7.33628	-0.590594	0.761429	-0.775639	0.437962	NA
1406	NM_025591 66488	415.365	0.557446	0.232297	2.39972	0.0164077	0.097658
1407	NM_027281 21884	15.5277	0.262652	0.579609	0.453153	0.650438	NA
1408	NM_007530 12033	273.211	0.426792	0.254283	1.67841	0.0932665	0.309186
1409	NM_025622 107753	16.4183	-1.7438	0.590782	-2.95168	0.00316054	NA
1410	NM_025622 107753	12.468	-0.858484	0.562659	-1.52576	0.127069	NA
1411	NM_012029 26940	287.884	-0.280375	0.235841	-1.18883	0.234507	0.528005
1412	BC004829 20973	793.978	-0.283471	0.220029	-1.28834	0.197629	0.479399
1413	NM_130889 67628	2277.19	0.165439	0.211346	0.78279	0.433751	0.725029
1414	NM_024171 66212	4637.58	0.127911	0.189899	0.673571	0.500584	0.772602
1415	NM_010124 13688	119.942	-0.297652	0.268275	-1.10951	0.267212	0.565503
1416	NM_030611 83702	2.14384	1.18371	1.33326	0.887828	0.374633	NA
1417	BE688382 18472	265.139	0.534397	0.285429	1.87226	0.0611708	0.236621
1418	BG074127 20340	297.44	0.163637	0.255234	0.641126	0.521441	0.785356
1419	AW493043 26919	143.724	-0.35752	0.244693	-1.4611	0.143989	0.401964
1420	NM_009897 12716	19.6598	0.482683	0.492054	0.980955	0.326615	0.629771
1421	NM_009037 19672	434.124	0.662048	0.206326	3.20875	0.00133314	0.0161127
1422	NM_007700 12675	210.881	0.226964	0.256869	0.883579	0.376923	0.677308
1423	BC013446 19228	130.894	-1.22194	0.298677	-4.09116	4.29227e-05	0.00108705
1424	NM_010364 14885	144.29	-0.37224	0.258699	-1.43889	0.150182	0.411424
1425	NM_133348 70025	944.406	-0.309475	0.211625	-1.46237	0.143639	0.401661
1426	NM_015765 50497	36.4469	0.398862	0.382715	1.04219	0.297324	0.598824
1427	NM_026041 67223	113.848	0.78862	0.285938	2.75801	0.00581549	0.047565
1428	NM_025297 26922	1001.51	0.190536	0.223636	0.851991	0.394219	0.6921
1429	NM_025297 26922	1246.56	0.0487354	0.229105	0.212721	0.831545	0.939257
1430	NM_133991 54632	372.131	0.192608	0.208093	0.925587	0.354661	0.656567
1431	AV336016 54219	1705.71	-0.138476	0.251035	-0.55162	0.581209	0.82075
1432	BC004714 15512	114.324	0.386373	0.263635	1.46556	0.142768	0.400337
1433	BC025155 66046	4464.57	0.0182815	0.196582	0.092997	0.925906	0.976148
1434	NM_010027 13202	3404.43	-0.296075	0.189966	-1.55857	0.119099	0.359246
1435	BC001999 13732	344.563	-0.199615	0.342127	-0.583453	0.559588	0.808449
1436	NM_021502 59005	2203.5	-0.0551705	0.221247	-0.249361	0.803081	0.92667
1437	NM_025482 66314	687.414	0.390658	0.221159	1.76641	0.0773267	0.274817
1438	NM_025482 66314	108.98	0.50732	0.260012	1.95114	0.0510405	0.211401
1439	NM_029091 74764	126.738	-0.397763	0.260111	-1.5292	0.126214	0.371816
1440	BC005738 94242	228.116	-0.593766	0.239898	-2.47508	0.0133206	0.0852259
1441	BB070019 17155	489.751	0.224909	0.211027	1.06578	0.286523	0.58659
1442	BB070019 17155	403.479	0.720141	0.275362	2.61525	0.00891623	0.0647006
1443	NM_024191 107566	406.444	0.500402	0.213857	2.33989	0.0192894	0.109387
1444	AF163665 23885	115.161	0.0518194	0.270991	0.191222	0.848352	0.94579
1445	AF163665 23885	77.7041	0.258729	0.29143	0.887791	0.374653	0.67476
1446	NM_009582 26404	48.9181	-0.272928	0.331506	-0.823298	0.410339	0.705709
1447	BG069516 102857	134.544	-0.196713	0.247816	-0.793787	0.42732	0.719681
1448	NM_024199 67337	13.1498	-0.360934	0.551495	-0.654465	0.512812	NA
1449	NM_019870 56292	702.146	-0.50483	0.236599	-2.1337	0.0328676	0.158071
1450	NM_024231 81909	142.931	-0.283165	0.304238	-0.930735	0.351991	0.654116
1451	NM_133873 28010	125.02	-0.530119	0.27397	-1.93495	0.0529962	0.216237
1452	NM_008068 14399	16.1709	0.677183	0.564901	1.19876	0.23062	NA
1453	BC027242 57257	13.2962	0.63379	0.665292	0.952649	0.340768	NA
1454	BC027242 57257	13.7538	0.0680606	0.525239	0.12958	0.896899	NA
1455	NM_019771 56431	2394.58	0.85765	0.262649	3.26538	0.00109318	0.0138148
1456	NM_016661 269378	590.434	-0.295058	0.220117	-1.34046	0.180096	0.455138
1457	NM_026517 68028	3819.59	0.288766	0.249669	1.1566	0.247438	0.542227
1458	BC016426 17701	19.9945	-0.237581	0.457126	-0.519729	0.603253	0.831698
1459	NM_023320 67220	52.925	-1.24349	0.431577	-2.88128	0.00396069	0.0359462
1460	U68384 17536	53.8768	-0.361817	0.314695	-1.14974	0.250251	0.545419
1461	NM_020581 57875	7940.67	0.287302	0.183907	1.56221	0.118238	0.357522
1462	C76119 12530	66.492	-0.100674	0.290488	-0.346567	0.728916	0.894444
1463	C76119 12530	130.541	0.201133	0.249861	0.80498	0.420831	0.715273
1464	NM_008885 18858	2367.87	-0.0347684	0.206854	-0.168082	0.866519	0.954617
1465	NM_009274 20817	149.966	0.412495	0.249404	1.65393	0.0981423	0.318825
1466	NM_009274 20817	363.393	0.49918	0.247102	2.02014	0.0433693	0.190273
1467	NM_009274 20817	246.747	0.740563	0.25065	2.95457	0.00313101	0.030558
1468	NM_030724 80914	4.22775	0.90771	0.957259	0.948238	0.343008	NA
1469	NM_025554 66420	800.636	-0.364504	0.209814	-1.73727	0.0823393	0.286277
1470	NM_025853 66934	29.5724	0.169089	0.409738	0.412676	0.679844	0.86891
1471	NM_008977 19255	132.567	0.16532	0.267584	0.617824	0.536691	0.795691
1472	NM_018738 16145	227	-0.608275	0.263208	-2.31101	0.0208323	0.115204
1473	NM_024203 67544	274.172	0.00115804	0.231409	0.0050043	0.996007	0.999969
1474	U70622 14745	17.1095	-1.20514	0.59853	-2.0135	0.0440622	NA
1475	NM_134024 103733	310.46	0.2248	0.247387	0.908699	0.363509	0.66453
1476	NM_133921 100978	18.4496	-0.49275	0.484464	-1.0171	0.309104	NA
1477	NM_026423 67873	255.782	-0.482308	0.248048	-1.94442	0.0518454	0.213351
1478	NM_019833 56279	280.886	-0.58611	0.338755	-1.73019	0.0835968	0.289198
1479	NM_008809 18596	33.7647	-1.76448	0.437069	-4.03708	5.4121e-05	0.00131205
1480	NM_011031 18452	233.901	0.123484	0.233431	0.528995	0.596809	0.828654
1481	NM_010484 15567	26.0674	-0.0565884	0.406264	-0.13929	0.889221	0.96382
1482	NM_008747 18217	143.004	0.576501	0.24525	2.35067	0.0187397	0.106902
1483	NM_026495 67991	248.387	0.460299	0.252721	1.82138	0.0685497	0.254357
1484	NM_026495 67991	94.5092	-0.225868	0.267415	-0.844634	0.398315	0.69524
1485	NM_011398 20523	79.1307	0.161068	0.272467	0.591145	0.554423	0.805291
1486	BC005453 18109	11.2976	1.73645	0.667332	2.60208	0.00926612	NA
1487	NM_008471 16669	13.6221	-0.109255	0.565003	-0.193371	0.846668	NA
1488	BC002227 56444	836.875	0.141798	0.199062	0.712332	0.476259	0.755922
1489	BB238025 80292	34.673	-0.190746	0.368756	-0.517268	0.604969	0.83252
1490	BB238025	2.4377	-0.582433	1.23766	-0.470593	0.637931	NA
1491	NM_007969 14038	7.68476	0.682589	0.763636	0.893868	0.371393	NA
1492	NM_026373 52004	1311.62	0.132415	0.219773	0.602508	0.546836	0.802005
1493	BC004752 69660	4181.79	0.162468	0.209893	0.774052	0.4389	0.728953
1494	NM_022019 63953	29.0419	0.37516	0.98907	0.379305	0.704461	0.881053
1495	NM_022019 63953	213.747	0.675227	0.303801	2.2226	0.0262431	0.135348
1496	NM_010773 17191	1104.12	0.227277	0.209621	1.08423	0.278263	0.577308
1497	NM_133948 101739	30.3959	-0.0630988	0.397912	-0.158575	0.874004	0.957738
1498	NM_138586 27998	1173.66	-0.348671	0.234321	-1.48801	0.136749	0.38969
1499	AI553394 53376	89.5767	-0.712304	0.328136	-2.17076	0.0299493	0.14863
1500	AI553394 53376	90.3258	-0.72134	0.302951	-2.38105	0.0172635	0.101022
1501	NM_033322 93730	222.938	0.643755	0.256847	2.50638	0.0121974	0.0805177
1502	NM_010583 16428	8.85515	0.642144	0.68812	0.933186	0.350724	NA
1503	BC008238 56791	47.3473	-0.38124	0.371874	-1.02519	0.305275	0.607675
1504	BC013534 12915	99.3266	-0.492498	0.322967	-1.52492	0.12728	0.373518
1505	NM_025464 66279	105.653	0.902857	0.261604	3.45123	0.00055803	0.00827131
1506	BE952001 27373	201.674	-0.840444	0.246872	-3.40437	0.000663166	0.0095655
1507	BE952001 27373	155.21	-0.433155	0.231189	-1.87359	0.0609865	0.236274
1508	NM_016905 14635	359.363	-0.83209	0.320492	-2.59629	0.00942359	0.0669365
1509	NM_016867 54120	19.8947	-0.191744	0.500736	-0.382924	0.701776	0.879615
1510	NM_019571 56224	235.034	0.0350046	0.249223	0.140455	0.8883	0.963684
1511	NM_008794 18554	115.784	-0.211434	0.249214	-0.848403	0.396213	0.693512
1512	AV213603 16579	141.13	0.347835	0.262615	1.3245	0.185336	0.462313
1513	C77509 56445	96.9527	0.812152	0.304248	2.66937	0.0075993	0.0578316
1514	C77509 56445	294.797	0.54304	0.228458	2.37698	0.0174552	0.101762
1515	BC027434 15129 /// 15130	5433.2	-1.44865	0.923066	-1.56939	0.116556	0.354035
1516	BC002070 110454	1644.27	-2.01281	0.300778	-6.692	2.20143e-11	3.46563e-09
1517	AI551201 53323	2157.17	0.494345	0.197568	2.50216	0.012344	0.0811964
1518	AI551201 53323	9.44235	-0.298569	0.706345	-0.422695	0.672518	NA
1519	AI551201 53323	50.0703	0.770503	0.327704	2.35122	0.0187122	0.106818
1520	NM_011190 19188	3022.3	0.132336	0.183687	0.720439	0.471255	0.751971
1521	AW989410 59027	681.008	0.237756	0.22902	1.03815	0.299202	0.601247
1522	NM_013760 27362	658.768	0.0912612	0.26554	0.343682	0.731086	0.895276
1523	NM_138599 28185	334.453	0.873607	0.302326	2.88962	0.0038571	0.035271
1524	NM_013671 20656	5082.41	0.4608	0.192044	2.39945	0.0164199	0.0976892
1525	NM_013671 20656	63.0701	0.832998	0.322364	2.58403	0.00976547	0.0686224
1526	NM_133791 52357	148.425	0.449819	0.299545	1.50167	0.133182	0.383398
1527	NM_133791 52357	131.594	0.451019	0.263153	1.7139	0.0865464	0.295521
1528	NM_133791 52357	37.2379	0.907635	0.384784	2.35882	0.0183334	0.105282
1529	NM_133791 52357	15.083	0.129935	0.513919	0.252831	0.800399	NA
1530	AK007779 57439	266.32	0.35387	0.210458	1.68143	0.0926803	0.308144
1531	AK007779 57439	279.715	0.0447767	0.221581	0.202079	0.839855	0.942509
1532	BI202534 76952	50.5386	0.893034	0.327813	2.72422	0.00644542	0.0513043
1533	NM_011666 22200	308.872	0.838348	0.257811	3.25179	0.0011468	0.0143471
1534	BC010592 66071	78.8473	-1.41565	0.288121	-4.91338	8.95182e-07	4.40458e-05
1535	AJ278133 66913	2484.93	0.0723465	0.195445	0.370163	0.711261	0.88534
1536	AJ278133 66913	306.476	-0.202021	0.219146	-0.921856	0.356604	0.658022
1537	NM_009478 22275	745.242	0.0149553	0.211821	0.0706035	0.943713	0.98227
1538	BF466091 13543	31.32	-0.687836	0.390502	-1.76142	0.0781681	0.276632
1539	NM_008537 17117	503.153	-0.196799	0.205364	-0.958294	0.337914	0.64084
1540	NM_021372 58172	181.173	-0.132991	0.22802	-0.583244	0.559729	0.808559
1541	NM_012011 26908	356.936	0.661998	0.277949	2.38172	0.017232	0.100884
1542	NM_023483 68721	1665.77	0.867857	0.190521	4.55516	5.23447e-06	0.000194604
1543	NM_026633 68241	2427.6	-0.810946	0.233482	-3.47327	0.000514166	0.00777357
1544	BB706030 19654	38.8556	0.483625	0.37968	1.27377	0.202746	0.486645
1545	BB121269 80718	42.4649	1.13917	0.360291	3.16181	0.00156794	0.0182178
1546	BB121269 80718	8.00931	0.294371	0.683971	0.430385	0.666916	NA
1547	NM_138606 18715	20.3092	0.090271	0.483693	0.186629	0.851952	0.947646
1548	NM_013779 27385	11.4986	0.675063	0.585241	1.15348	0.248714	NA
1549	NM_133746 72691	17.1207	-1.25354	0.536611	-2.33603	0.0194896	NA
1550	NM_025284 19240	404.047	0.00181226	0.214976	0.00843005	0.993274	0.999969
1551	NM_010176 14085	3704.09	0.345175	0.204834	1.68514	0.091961	0.306897
1552	BC008595 19042	43.241	0.486304	0.346216	1.40463	0.160132	0.426006
1553	NM_133739 71929	919.497	0.512612	0.257745	1.98883	0.0467197	0.199567
1554	NM_027353 70233	247.364	-0.0132999	0.216165	-0.0615268	0.95094	0.984893
1555	NM_027353 70233	117.552	-0.24724	0.27857	-0.887535	0.374791	0.67491
1556	NM_022992 65106	959.504	0.218054	0.200178	1.0893	0.276021	0.574724
1557	NM_013907 30838	234.503	-0.214603	0.222875	-0.962885	0.335605	0.638482
1558	NM_023644 72039	2256.22	0.0865621	0.202538	0.427388	0.669097	0.863536
1559	AF084459 12333	142.827	0.0317316	0.27398	0.115817	0.907798	0.969907
1560	AF084459 12333	48.4887	-0.0137439	0.367406	-0.0374079	0.97016	0.989938
1561	NM_023884 78255	36.7773	-0.37554	0.372151	-1.00911	0.312923	0.615822
1562	NM_016675 12738	10.9982	-0.56735	0.604706	-0.938225	0.348129	NA
1563	NM_016675 12738	10.8315	0.0960996	0.623098	0.154229	0.877429	NA
1564	NM_133928 72170	523.938	-0.176566	0.199868	-0.883411	0.377014	0.677308
1565	NM_008606 17385	20.6505	-2.58172	0.54755	-4.71504	2.41658e-06	0.000103581
1566	BM234719 57440	546.71	1.43786	0.262575	5.476	4.35049e-08	3.15487e-06
1567	BM234719 57440	150.281	1.2329	0.275822	4.4699	7.8255e-06	0.000269634
1568	NM_008876 18806	269.769	-0.30777	0.302006	-1.01908	0.308163	0.610551
1569	NM_007968 14030	148.506	0.137102	0.25983	0.52766	0.597735	0.82927
1570	BC002162 12626	801.254	0.425365	0.25073	1.69651	0.0897901	0.302385
1571	NM_011777 22793	177.43	-0.861997	0.250529	-3.44071	0.000580189	0.00855907
1572	NM_025275 13929	606.43	0.404899	0.198413	2.04069	0.0412817	0.184224
1573	NM_138669 192170	1662.18	-0.234037	0.204451	-1.14471	0.25233	0.547597
1574	NM_028221 102122	470.263	0.167588	0.19858	0.843931	0.398708	0.695682
1575	NM_016850 54123	248.158	-0.502873	0.257391	-1.95373	0.0507328	0.21061
1576	NM_021434 58245	885.934	-0.0646755	0.215557	-0.300039	0.764148	0.910007
1577	NM_007376 11287	3.5866	0.807138	1.07142	0.753332	0.451251	NA
1578	NM_133818 98404	237.295	0.818642	0.25694	3.18613	0.00144191	0.0170959
1579	NM_009067 19765	678.917	0.259928	0.224136	1.15969	0.246176	0.540638
1580	NM_017401 54125	11.1457	-0.00335468	0.582075	-0.0057633	0.995402	NA
1581	NM_013916 19820	99.2894	0.58422	0.330144	1.76959	0.0767954	0.273599
1582	NM_023245 114301	1295.91	1.08888	0.200495	5.43095	5.60557e-08	3.87359e-06
1583	NM_015807 50773	617.421	0.0529436	0.256101	0.206729	0.836222	0.940896
1584	NM_013522 14300	358.121	-0.145031	0.209089	-0.69363	0.487914	0.763657
1585	NM_021343 57815	35.1	0.491647	0.371083	1.3249	0.185205	0.462289
1586	NM_134126 106633	126.558	-0.107107	0.254227	-0.421307	0.673531	0.865765
1587	NM_008607 17386	5.5642	-0.171648	0.840475	-0.204227	0.838176	NA
1588	BC006872 12613	5.26905	-0.181633	0.896832	-0.202528	0.839504	NA
1589	NM_007637 12465	1184	0.267187	0.233163	1.14592	0.251827	0.546934
1590	NM_009798 12345	1362.01	0.335465	0.186716	1.79665	0.0723905	0.263782
1591	NM_133671 22185	88.6565	0.353034	0.302513	1.167	0.24321	0.537102
1592	NM_134012 103537	154.013	0.0274147	0.23604	0.116144	0.907538	0.96984
1593	M94967 19225	5.74202	0.932297	0.843381	1.10543	0.268974	NA
1594	M94967 19225	10.1062	-0.287719	0.653342	-0.44038	0.659662	NA
1595	AK014348 52064	402.289	-0.238134	0.200011	-1.19061	0.233808	0.526873
1596	AK014348 52064	219.788	-0.111004	0.220547	-0.503312	0.614745	0.837146
1597	BC002073 20305	754.524	0.101883	0.77546	0.131384	0.895472	0.966134
1598	NM_024169 66120	66.6054	-0.519634	0.30192	-1.7211	0.0852333	0.292547
1599	NM_009841 12475	357.045	-1.53365	0.253005	-6.06175	1.34652e-09	1.47975e-07
1600	NM_130860 107951	895.993	-0.422779	0.191798	-2.2043	0.0275035	0.139545
1601	NM_021312 57750	14.2833	1.38981	0.579162	2.39969	0.0164091	NA
1602	NM_007932 13805	146.633	-2.53384	0.2641	-9.59425	8.45297e-22	9.67079e-19
1603	NM_026667 68303	281.762	1.39278	0.253526	5.49365	3.93707e-08	2.88018e-06
1604	NM_013743 27273	798.295	0.770669	0.259929	2.96492	0.0030276	0.0299352
1605	NM_015782 53607	680.937	-0.671761	0.237303	-2.83081	0.00464297	0.0402305
1606	NM_010762 17153	5.07292	-0.464437	0.841689	-0.551792	0.581091	NA
1607	NM_008807 56734	4.744	0.498985	0.878321	0.568112	0.569959	NA
1608	NM_024442 70101	192.504	-0.343397	0.226428	-1.51658	0.129372	0.377095
1609	NM_027280 634379 /// 671838 /// 93960	69.6953	1.71822	0.311094	5.52314	3.3299e-08	2.49452e-06
1610	NM_010585 16438	36.5131	0.545679	0.411072	1.32745	0.184359	0.461425
1611	NM_009198 20504	12.9095	0.554317	0.630501	0.879169	0.37931	NA
1612	NM_011985 26561	23.8651	-0.599787	0.503563	-1.19109	0.23362	0.526696
1613	NM_011985 26561	32.1597	-0.00530842	0.489161	-0.0108521	0.991341	0.999736
1614	NM_011838 23936	46.3643	1.05414	0.338555	3.11366	0.00184783	0.0207359
1615	NM_133841 227743	157.782	0.778765	0.252466	3.08464	0.00203801	0.0223277
1616	NM_026614 68202	2204.93	-0.0767286	0.243893	-0.314599	0.753066	0.905572
1617	NM_026614 68202	2181.79	-0.0785585	0.232682	-0.337622	0.735648	0.896632
1618	NM_010376 14950	3335.77	0.0231799	0.201767	0.114885	0.908536	0.970345
1619	NM_031257 83436	399.876	0.632483	0.20662	3.06109	0.00220536	0.0237133
1620	NM_031257 83436	43.066	0.543563	0.337783	1.60921	0.107571	0.337288
1621	NM_029796 76905	8200.72	0.200549	0.22419	0.894551	0.371027	0.671574
1622	L26349 21937	1593.47	-0.432596	0.208622	-2.07359	0.0381178	0.174915
1623	NM_008330 15953	92.8036	-1.65896	0.36137	-4.59074	4.41669e-06	0.000168986
1624	NM_015818 50785	39.5314	0.012247	0.353625	0.0346327	0.972373	0.990842
1625	NM_025337 110198	875.877	-0.793393	0.261766	-3.03092	0.00243808	0.0255145
1626	NM_054081 116870	393.601	-0.484099	0.223124	-2.16964	0.0300343	0.148924
1627	NM_007497 11908	371.85	-0.148704	0.25013	-0.594507	0.552173	0.805188
1628	NM_080553 16440	58.2309	-0.536798	0.321446	-1.66995	0.0949296	0.312798
1629	BC027422 68177	1229.47	-0.0109343	0.221163	-0.04944	0.960569	0.988423
1630	NM_010892 18005	51.8445	0.0578168	0.326091	0.177302	0.859271	0.950782
1631	NM_133888 100340	18.5303	-0.761382	0.508591	-1.49704	0.134382	NA
1632	NM_008056 14368	22.8281	-1.26741	0.528101	-2.39994	0.0163978	0.0976397
1633	NM_054048 104383	62.3798	-0.213577	0.336595	-0.63452	0.525741	0.78809
1634	NM_138656 192156	75.5783	0.287331	0.331583	0.866543	0.386192	0.684902
1635	NM_009893 12667	80.0503	-0.516676	0.286594	-1.80282	0.071417	0.261495
1636	NM_007463 11790	29.6172	-0.0203091	0.392018	-0.0518067	0.958683	0.987784
1637	NM_018793 54721	57.1414	0.0731549	0.310116	0.235895	0.813514	0.930786
1638	NM_007868 13405	27.2678	0.538499	0.42424	1.26933	0.204325	0.488836
1639	NM_011099 18746	1176.26	-0.344517	0.207807	-1.65787	0.097343	0.317344
1640	AV174616 57259	297.588	-1.04333	0.225507	-4.62659	3.71736e-06	0.00014743
1641	AV174616 57259	134.504	-0.683993	0.242046	-2.82588	0.00471514	0.0407003
1642	NM_024223 68337	915.577	0.391697	0.206079	1.90071	0.0573401	0.227301
1643	AK004853 50781	9.01754	0.367973	0.641897	0.573259	0.56647	NA
1644	NM_025349 66094	790.428	-0.100321	0.223519	-0.448828	0.653556	0.855452
1645	NM_008198 14962	1525.96	1.4362	0.238682	6.01722	1.77441e-09	1.87561e-07
1646	BG864756 54645	133.556	-0.0591853	0.24357	-0.242991	0.808013	0.928165
1647	NM_025790 66834	1061.08	0.384229	0.261297	1.47047	0.141435	0.397971
1648	NM_021338 57808	10158.7	-0.0419687	0.177575	-0.236344	0.813166	0.930779
1649	AB060589 56710	9.04137	-0.0517015	0.650391	-0.0794929	0.936641	NA
1650	NM_021495 58998	36.1603	0.195449	0.367348	0.532053	0.594689	0.827616
1651	NM_024478 17713	2312.15	0.153356	0.181517	0.844859	0.398189	0.695118
1652	NM_138590 28027	117.053	0.388816	0.273302	1.42266	0.154834	0.418381
1653	NM_133964 102115	341.043	-0.356029	0.258028	-1.37981	0.167646	0.437585
1654	NM_019976 56742	36.9035	-0.57278	0.382904	-1.49588	0.134685	0.385789
1655	NM_008641 17776	198.236	0.275213	0.235686	1.16771	0.242924	0.536852
1656	NM_009771 12234	12.011	-0.446014	0.617798	-0.721942	0.47033	NA
1657	NM_025389 66156	382.615	-0.274497	0.267414	-1.02649	0.304662	0.606921
1658	NM_016900 12390	7414.8	0.556922	0.21792	2.55563	0.0105997	0.0729897
1659	NM_007948 13870	388.772	-0.996443	0.20846	-4.78001	1.75286e-06	7.82235e-05
1660	NM_018824 54338	90.3736	-0.509239	0.308116	-1.65275	0.0983809	0.319309
1661	NM_018824 54338	17.4843	-0.528049	0.549164	-0.961551	0.336275	NA
1662	NM_019665 56297	202.638	0.572317	0.229784	2.49067	0.0127502	0.0828516
1663	BC004654 19725	15.9068	0.090849	0.504053	0.180237	0.856966	NA
1664	NM_133914 54153	18.8951	-1.38243	0.545757	-2.53306	0.0113073	NA
1665	BC022681 54402	116.921	0.0379241	0.306197	0.123855	0.90143	0.967894
1666	NM_017465 54200	8.22222	0.236558	0.712251	0.332127	0.739793	NA
1667	NM_013757 27359	43.6943	0.784128	0.341387	2.29689	0.021625	0.118399
1668	U03487 13828	6.54729	-0.883636	0.78241	-1.12938	0.258739	NA
1669	U03487 13828	13.173	0.307107	0.663836	0.462625	0.643633	NA
1670	NM_019682 56455 /// 627788 /// 637840 /// 672375	2760.97	0.282181	0.19231	1.46732	0.142289	0.399658
1671	NM_023140 30926	2480.69	0.459797	0.258177	1.78094	0.0749227	0.269234
1672	NM_025800 66849	227.36	0.0429483	0.230806	0.18608	0.852382	0.947831
1673	NM_025800 66849	97.1982	-0.141529	0.288317	-0.490879	0.623512	0.842
1674	AB032010 59095	53.4885	-0.0679355	0.319939	-0.212339	0.831843	0.939313
1675	BE915256 73024	2621.19	0.323745	0.183165	1.7675	0.0771448	0.274452
1676	BE915256 73024	27.0053	-0.120493	0.407335	-0.295809	0.767376	0.911293
1677	BG084230 66824	95.0901	-0.647951	0.34533	-1.87632	0.060611	0.235478
1678	BG084230 66824	13.6998	-0.138521	0.568228	-0.243776	0.807404	NA
1679	NM_025966 67101	2240.36	-0.660202	0.2399	-2.75199	0.00592352	0.0482272
1680	NM_019788 18457	527.097	0.183474	0.211244	0.868542	0.385098	0.683991
1681	NM_019788 18457	41.6004	0.744047	0.34832	2.1361	0.0326713	0.157552
1682	BC013777 68981	435.239	0.297628	0.207187	1.43652	0.150855	0.41248
1683	BC013777 68981	211.357	0.65717	0.250491	2.62352	0.00870253	0.0636264
1684	BC013777 68981	320.882	0.345869	0.210465	1.64336	0.100309	0.323297
1685	NM_030749 81500	1230.5	-1.44646	0.252355	-5.73185	9.93436e-09	8.66513e-07
1686	AB003040 18616	510.481	2.23573	0.321047	6.96386	3.31069e-12	6.45222e-10
1687	AB003040 18616	84.4441	3.61422	0.828053	4.36471	1.27289e-05	0.000405011
1688	NM_007927 13726	592.473	-0.542378	0.242513	-2.23649	0.0253194	0.132089
1689	NM_009166 20411	76.9992	0.231834	0.290998	0.796684	0.425634	0.718687
1690	NM_008546 17150	25.0417	-0.875879	0.431396	-2.03034	0.0423222	0.187509
1691	NM_026810 17350	106.941	0.277388	0.255045	1.08761	0.276769	0.575693
1692	BC023086 65257	129.495	0.47913	0.26719	1.79322	0.0729383	0.265017
1693	NM_019799 56315	26.1447	0.0189475	0.434164	0.0436412	0.96519	0.988774
1694	NM_009561 22719	19.6703	0.487995	0.503412	0.969375	0.332358	0.635326
1695	AF321126 67160	5324.47	0.250902	0.181143	1.38511	0.16602	0.435081
1696	AU079514 12313	2804.15	0.850693	0.229223	3.7112	0.000206281	0.00380331
1697	AU079514 12313	1313.69	0.810764	0.233508	3.4721	0.000516397	0.00779418
1698	BC003856 19052	2770.46	0.463958	0.228477	2.03066	0.0422897	0.187454
1699	NM_010885 17991	7068.07	0.142779	0.184188	0.775178	0.438234	0.728424
1700	NM_008292 15488	1981.61	0.741198	0.210418	3.52251	0.000427485	0.00672386
1701	NM_011575 21786	5.42539	-0.277821	0.909472	-0.305475	0.760004	NA
1702	BC016515 67245	89.6587	-0.00668432	0.3109	-0.0214999	0.982847	0.995416
1703	BC016515 67245	236.734	-0.310844	0.249415	-1.24629	0.212658	0.500124
1704	AW491660 22145	649.297	-0.64504	0.242005	-2.6654	0.0076897	0.0584127
1705	AW491660 22145	499.581	0.737945	0.251045	2.93949	0.00328753	0.0316522
1706	AW491660 22145	16.3087	-0.466563	0.57471	-0.811823	0.416893	NA
1707	NM_018770 54725	27.5994	0.0534655	0.45066	0.118638	0.905562	0.969009
1708	NM_018770 54725	35.3105	-1.25134	0.395948	-3.16037	0.00157568	0.0182772
1709	NM_018770 54725	18.4022	0.0277581	0.556835	0.0498499	0.960242	NA
1710	NM_016721 29875	469.805	0.33002	0.263414	1.25285	0.210259	0.496837
1711	NM_016721 29875	349.256	0.341309	0.276678	1.2336	0.217353	0.505886
1712	NM_007572 12259	434.638	-1.54726	1.015	-1.5244	0.127409	0.373659
1713	NM_007647 12499	355.15	0.0639583	0.209255	0.305648	0.759873	0.908889
1714	NM_007647 12499	43.5831	0.82184	0.343306	2.3939	0.0166702	0.098614
1715	NM_007647 12499	159.421	0.255496	0.241185	1.05934	0.289447	0.589692
1716	AK010446 19155	406.732	0.356895	0.225816	1.58047	0.114	0.349951
1717	AK010446 19155	315.635	0.0745021	0.225438	0.330478	0.741039	0.899374
1718	NM_026068 67279	305.763	-0.031474	0.218735	-0.143891	0.885586	0.962621
1719	NM_009749 12069	13.9566	-0.64358	0.580108	-1.10941	0.267251	NA
1720	NM_016696 14733	183.882	1.01912	0.28559	3.56847	0.000359065	0.00586215
1721	NM_133756 74254	378.015	0.140719	0.207719	0.67745	0.498121	0.770564
1722	BC026894 16170	24.2765	-1.18902	0.445106	-2.67132	0.00755545	0.0575858
1723	NM_011405 20540	40.3947	0.505419	0.355391	1.42215	0.154983	0.418602
1724	NM_026125 67389	2991.77	-0.381147	0.219345	-1.73766	0.0822713	0.28616
1725	BG069413 16600	126.987	-1.64362	0.396648	-4.14377	3.41638e-05	0.000908581
1726	BG069413 16600	135.835	-1.38767	0.35046	-3.95956	7.50889e-05	0.00170569
1727	AF290209 27205	9.99086	1.04306	0.68958	1.51261	0.13038	NA
1728	NM_016981 20544	112.373	-0.538599	0.25857	-2.08299	0.0372518	0.172377
1729	NM_025846 66922	513.564	0.588829	0.222687	2.6442	0.00818837	0.0609571
1730	NM_019521 14456	2161.55	-1.82554	0.230425	-7.92247	2.32834e-15	7.64246e-13
1731	NM_030690 75646	62.5931	-0.208703	0.32295	-0.64624	0.518124	0.783768
1732	NM_030690 75646	34.4165	-0.256677	0.434271	-0.591053	0.554485	0.805291
1733	NM_138743 68936	594.708	-0.207245	0.224381	-0.92363	0.355679	0.657144
1734	NM_130450 170439	252.238	-0.967162	0.678883	-1.42464	0.154262	0.417559
1735	NM_130450 170439	231.731	-0.776372	0.646754	-1.20041	0.229979	0.522242
1736	NM_021547 59045	126.775	-0.414858	0.288079	-1.44008	0.149844	0.410814
1737	AF366401 55942	118.559	-1.1401	0.275804	-4.13374	3.56912e-05	0.000937212
1738	NM_133940 101358	66.318	-0.246502	0.305497	-0.806889	0.41973	0.714537
1739	BC024886 14066	233.642	-0.467862	0.240093	-1.94867	0.0513347	0.212099
1740	NM_010591 16476	263.365	-0.50678	0.255263	-1.98532	0.0471087	0.200652
1741	NM_008857 18759	545.212	0.0297692	0.247949	0.120062	0.904434	0.968786
1742	NM_021432 58243	25.5373	0.333594	0.413753	0.806263	0.420091	0.714689
1743	NM_007978 14070	128.81	-0.334841	0.305171	-1.09722	0.272543	0.571669
1744	NM_008411 16433	31.3398	0.0170108	0.380356	0.0447234	0.964328	0.988635
1745	NM_011889 24050	68.2386	0.0463082	0.291434	0.158897	0.87375	0.957712
1746	NM_010020 13162	13.6408	-0.527908	0.569789	-0.926497	0.354188	NA
1747	NM_010595 16485	51.372	0.672699	0.338606	1.98667	0.0469588	0.200314
1748	NM_007748 12861	13826.8	-0.00819554	0.176834	-0.0463459	0.963035	0.988635
1749	NM_007748 12861 /// 665806 /// 673054	10216.3	0.0286717	0.176565	0.162386	0.871002	0.956717
1750	NM_007631 12443	36.9761	-1.1143	0.479333	-2.32469	0.0200884	0.112385
1751	NM_007631 12443	101.462	-1.15302	0.366808	-3.1434	0.00167	0.0191892
1752	BC005590 20193	2831.43	-0.437828	0.254105	-1.72302	0.0848848	0.291792
1753	NM_010321 14711	3.96705	1.59159	1.04953	1.51648	0.129397	NA
1754	NM_023168 66168	3553.56	-0.337991	0.23191	-1.45742	0.144999	0.40379
1755	BE287896 66191	282.311	0.285528	0.221501	1.28906	0.197377	0.479199
1756	NM_025774 66801	207.592	0.301982	0.224189	1.347	0.177982	0.452316
1757	NM_011157 19073	915.1	-1.3552	0.576609	-2.35029	0.018759	0.106963
1758	NM_026616 68209	414.242	-0.269635	0.219584	-1.22793	0.219471	0.508634
1759	NM_010316 14704	41.6122	-0.122886	0.369893	-0.33222	0.739723	0.898844
1760	BC011229 14261	1948.37	-0.656275	0.205368	-3.1956	0.00139541	0.0166794
1761	NM_007672 12585	521.087	1.81561	0.240954	7.53508	4.88032e-14	1.22974e-11
1762	AF245448 56632	111.514	-0.64388	0.270924	-2.37661	0.0174726	0.101815
1763	NM_008142 14688	1445.94	-0.0147825	0.192336	-0.0768577	0.938737	0.98053
1764	NM_011942 26394	727.96	-0.76414	0.238247	-3.20734	0.00133967	0.016168
1765	NM_010274 14571	637.365	-0.893034	0.280948	-3.17865	0.00147962	0.0174296
1766	BG261907 16795	267.807	0.952677	0.260557	3.6563	0.000255878	0.00449288
1767	BG261907 16795	10.3131	-0.805183	0.628132	-1.28187	0.199889	NA
1768	NM_010247 14375	130.786	0.478685	0.24862	1.92537	0.054183	0.219121
1769	NM_023697 105014	390.327	0.678424	0.236304	2.87099	0.00409193	0.0366173
1770	NM_054042 70445	52.3225	-0.756511	0.468453	-1.61491	0.10633	0.335038
1771	NM_033566 675933 /// 93760	35.0176	0.211663	0.37377	0.566292	0.571195	0.814836
1772	NM_013888 30045	107.582	0.18865	0.293688	0.642348	0.520647	0.785132
1773	AK012827 56535	385.241	0.14201	0.238922	0.59438	0.552258	0.805188
1774	NM_025590 230579	14.2596	0.924931	0.528331	1.75067	0.0800035	NA
1775	BC003220 13559	83.2172	0.332098	0.313826	1.05822	0.289954	0.590127
1776	NM_023294 67052	13.1112	0.437746	0.540017	0.810616	0.417586	NA
1777	NM_009195 20498	234.586	-0.155173	0.298186	-0.520391	0.602791	0.83139
1778	NM_011545 21412	36.926	-1.32367	0.504925	-2.62152	0.00875374	0.0638698
1779	NM_133998 108707	47.6833	-0.467794	0.326609	-1.43228	0.152065	0.414298
1780	NM_133240 170789	270.875	-0.180704	0.264729	-0.682601	0.494859	0.767852
1781	NM_011524 21335	17.5388	0.45616	0.5017	0.909227	0.36323	NA
1782	NM_008907 268373	12633.7	0.200034	0.176949	1.13046	0.258282	0.554293
1783	NM_007990 14109	9174.94	-0.115374	0.174576	-0.660877	0.508691	0.777597
1784	AW536452 72584	162.734	0.366171	0.26865	1.36301	0.172881	0.445734
1785	AW536452 72584	238.562	0.101874	0.245943	0.414219	0.678714	0.868266
1786	BC014690 21809	138.795	0.485891	0.272721	1.78164	0.0748082	0.269015
1787	NM_010322 14712	1234.93	0.398055	0.206191	1.93051	0.0535433	0.217373
1788	NM_025415 66197	159.231	1.05345	0.277109	3.80156	0.00014379	0.0028696
1789	NM_025415 66197	111.241	1.13349	0.273638	4.14227	3.43882e-05	0.000909701
1790	NM_019910 13184	12.6758	0.0419892	0.592113	0.0709142	0.943466	NA
1791	NM_030694 80876	3415.09	-0.0996609	0.225963	-0.44105	0.659177	0.857892
1792	NM_007598 12331	264.703	0.367401	0.232016	1.58352	0.113303	0.348602
1793	NM_007598 12331	77.4862	0.251688	0.33005	0.762575	0.445717	0.733917
1794	NM_025605 433216 /// 66508	5364.6	-0.138199	0.216977	-0.636929	0.524171	0.787141
1795	NM_009394 21925	78.1933	0.876969	0.294485	2.97798	0.00290157	0.0289762
1796	NM_008033 14272	1418.35	0.106159	0.197152	0.538465	0.590256	0.825007
1797	NM_133736	1197.2	-2.40814	0.621614	-3.87401	0.00010706	0.00226523
1798	AK003405 101206	181.367	-0.181296	0.249469	-0.726728	0.467393	0.749089
1799	BM121177 27045	1064.7	0.0654184	0.192913	0.339109	0.734528	0.896373
1800	BM121177 27045	53.7826	0.0334578	0.323311	0.103485	0.917578	0.97408
1801	NM_030255 80287	17.9003	0.137399	0.583193	0.235597	0.813745	NA
1802	NM_133825 52392	106.484	0.680921	0.286197	2.37921	0.0173499	0.101331
1803	NM_022410 17886	458.219	-0.719013	0.220075	-3.26713	0.00108643	0.0137574
1804	NM_026494 106564	89.6379	0.453375	0.268161	1.69068	0.0908974	0.30453
1805	NM_023831 76568	475.87	0.13286	0.224094	0.592876	0.553264	0.805291
1806	NM_133224 170759	288.564	-0.655298	0.235314	-2.78478	0.00535635	0.0448087
1807	NM_013908 30839	92.8064	-0.293589	0.292696	-1.00305	0.315837	0.618872
1808	NM_025294 24083	471.993	-0.0833958	0.215717	-0.386599	0.699053	0.878303
1809	AV367559 59032	328.072	0.889222	0.242304	3.66986	0.000242686	0.00432431
1810	AV367559 59032	39.9275	0.0911296	0.349471	0.260765	0.794274	0.922695
1811	NM_023605 71538	957.898	0.0615635	0.194207	0.316999	0.751244	0.904682
1812	NM_016894 51801	37.5266	-0.257711	0.42325	-0.608887	0.542599	0.799761
1813	NM_028602 73679	24.1893	-0.0798542	0.432869	-0.184477	0.853639	0.948507
1814	AB026551 80859	28.4276	-0.850381	0.502202	-1.6933	0.0903975	0.303752
1815	L20232 15891	8.50796	-0.325899	0.688956	-0.473033	0.63619	NA
1816	L20232 15891	14.2513	0.300684	0.524517	0.573259	0.56647	NA
1817	NM_009168 20420	20.2313	-0.0622681	0.484458	-0.128532	0.897728	0.966624
1818	U34245 14283	21.7663	0.23551	0.44453	0.529796	0.596254	0.828366
1819	U34245 14283	11.7897	-0.920155	0.60201	-1.52847	0.126395	NA
1820	NM_008731 18167	6.04616	-1.43736	0.829823	-1.73213	0.0832503	NA
1821	M14222 13030	9825.06	0.244284	0.176592	1.38333	0.166565	0.435996
1822	M14222 13030	260.27	1.39116	0.280347	4.96229	6.96662e-07	3.53231e-05
1823	M14222 13030	520.805	1.02339	0.225921	4.52987	5.90201e-06	0.000213999
1824	M64279 12151	419.13	0.538636	0.239681	2.2473	0.0246209	0.129604
1825	BB332449 12870	1085.89	-0.733205	0.229347	-3.19692	0.00138902	0.0166349
1826	BB332449 12870	784.11	-0.722347	0.25099	-2.87799	0.00400216	0.0361373
1827	BB332449 12870	246.787	-0.865312	0.239697	-3.61002	0.000306176	0.0051747
1828	BB332449 12870	34.7121	-0.292273	0.404149	-0.723181	0.469569	0.750889
1829	NM_008878 18816	21.1154	0.555263	0.495304	1.12105	0.262265	0.559309
1830	NM_013899 30059	920.157	0.317356	0.221796	1.43084	0.152475	0.414973
1831	BC016492 21817	1271.86	-0.311219	0.191654	-1.62386	0.104406	0.331288
1832	NM_015797 50762	407.875	-0.596716	0.237919	-2.50807	0.0121394	0.0802624
1833	AF052492 21912	107.297	-0.826279	0.257195	-3.21265	0.00131516	0.0159494
1834	NM_020022 19718	271.583	-0.363139	0.223941	-1.62158	0.104892	0.332315
1835	BB246032 12307	8.55304	0.00405867	0.685342	0.00592211	0.995275	NA
1836	BC004619 16157 /// 16158 /// 621887	913.309	-0.666208	0.242556	-2.74661	0.00602143	0.0487538
1837	NM_020567 57441	124.146	0.142568	0.24726	0.57659	0.564216	0.811203
1838	BC006732 13056	99.1876	0.839217	0.319081	2.63011	0.0085358	0.0627199
1839	AF120206 30945	165.565	0.388405	0.27213	1.42728	0.153499	0.416714
1840	AF120206 30945	17.1607	0.188383	0.487712	0.386258	0.699306	NA
1841	NM_126165 116733	632.766	-0.0390406	0.19373	-0.201521	0.840291	0.942789
1842	NM_025281 17089	242.213	0.784056	0.25268	3.10296	0.00191594	0.0212706
1843	AI255184 14020	114.905	0.437505	0.309793	1.41225	0.157877	0.422241
1844	AI255184 14020	276.341	0.0221851	0.295442	0.0750913	0.940142	0.98069
1845	NM_138744 99167	7.66845	-0.074543	0.747614	-0.0997079	0.920576	NA
1846	NM_138721 116748	678.415	-0.420437	0.224711	-1.87101	0.0613433	0.237142
1847	NM_007837 13198	248.801	0.422081	0.226352	1.86471	0.0622216	0.239376
1848	NM_018807 54711	14.3785	-0.132006	0.541558	-0.243751	0.807423	NA
1849	NM_018807 54711	36.8967	0.167377	0.366106	0.45718	0.647542	0.852836
1850	NM_018807 54711	6.89533	-0.55695	0.736239	-0.75648	0.449361	NA
1851	NM_010903 18025	5.07553	0.0970351	0.835709	0.116111	0.907564	NA
1852	NM_007909 13637	20.6061	-0.137808	0.451913	-0.304944	0.760409	0.908964
1853	AF441120 67731	20.1104	0.440121	0.484461	0.908476	0.363627	0.664568
1854	AF181829 56193	6.19933	-0.472283	0.824388	-0.572889	0.56672	NA
1855	NM_009920 12794	25.8441	-0.0559252	0.487737	-0.114663	0.908713	0.97037
1856	U43714 15110	30.6596	0.045291	0.387309	0.116938	0.906909	0.969728
1857	NM_021568 59093	142.094	0.200484	0.286756	0.699145	0.484461	0.76136
1858	BC027301 64933	124.497	0.340034	0.252903	1.34452	0.178779	0.453603
1859	NM_015773 50525	4.24856	-0.6656	1.02177	-0.65142	0.514776	NA
1860	NM_011228 19337	23.5704	-0.203588	0.423423	-0.480814	0.630649	0.845224
1861	BI661964 27058	2852.12	0.253626	0.201843	1.25655	0.208915	0.495163
1862	BF783609 13109	5.88322	-0.00923494	0.815942	-0.0113181	0.99097	NA
1863	BF783609 13109	4.08792	0.571582	0.982739	0.581621	0.560822	NA
1864	NM_010580 16419	1351.23	0.443202	0.205523	2.15646	0.031048	0.152345
1865	NM_010580 16419	1184.25	0.501763	0.222873	2.25134	0.024364	0.128699
1866	NM_025785 66822	174.887	0.382475	0.237522	1.61027	0.107338	0.33716
1867	BC024881 66492	825.695	0.222473	0.190331	1.16888	0.242452	0.536414
1868	BC024881 66492	48.0671	0.345731	0.327746	1.05488	0.291482	0.592126
1869	NM_011895 24060	240.944	0.571103	0.230628	2.4763	0.0132753	0.0850235
1870	NM_011895 24060	116.445	0.774755	0.261529	2.9624	0.00305248	0.0300858
1871	NM_007920 13709	76.9664	0.0181473	0.299749	0.0605416	0.951724	0.98515
1872	NM_008234 15201	16.9803	-0.114971	0.51616	-0.222743	0.823736	NA
1873	BB737182 20112	130.853	-0.0253201	0.243327	-0.104058	0.917123	0.973862
1874	BB737182 20112	3.61524	-0.00604036	0.993382	-0.0060806	0.995148	NA
1875	NM_008028 14252	629.17	-0.174922	0.270619	-0.646376	0.518036	0.783768
1876	NM_022017 63873	26.4553	0.334911	0.47217	0.709302	0.478137	0.757119
1877	M28052 16185	29.277	0.174064	0.391545	0.444556	0.656641	0.85694
1878	BB546730 53890	123.141	-0.758833	0.252288	-3.0078	0.00263146	0.0270699
1879	BB546730 53890	27.3494	-0.838297	0.411168	-2.03882	0.0414681	0.184957
1880	NM_013844 24135	41.8476	0.322278	0.382981	0.841499	0.400069	0.697224
1881	NM_010352 14840	19.9325	-0.139429	0.500614	-0.278517	0.780616	0.916517
1882	NM_009907 12752	91.4635	-0.857944	0.290743	-2.95087	0.00316885	0.030808
1883	NM_007986 14089	41.4933	0.464755	0.449691	1.0335	0.301371	0.604067
1884	AF250838 56096	22.2471	-0.220599	0.455402	-0.484406	0.628098	0.844119
1885	NM_008294 15495	16.5753	0.100227	0.56281	0.178084	0.858657	NA
1886	NM_026487 67979	18.6977	0.153714	0.464599	0.330854	0.740755	NA
1887	NM_017399 14080	6.89532	-0.847321	0.753971	-1.12381	0.261094	NA
1888	NM_024432 66530	808.624	-0.474302	0.233313	-2.0329	0.0420623	0.186772
1889	NM_008054 14360	572.161	0.0451633	0.219624	0.205639	0.837073	0.941122
1890	BB478992 14057	2960.49	-0.49672	0.186209	-2.66754	0.00764091	0.0580597
1891	BB478992 14057	3261.3	-0.540677	0.189198	-2.85774	0.00426676	0.0378631
1892	NM_007469 11812	4726.35	-1.00626	0.192148	-5.23691	1.63291e-07	9.95953e-06
1893	NM_007918 13685	7284.95	0.00350978	0.180594	0.0194346	0.984494	0.996357
1894	NM_007918 13685	260.167	-0.158565	0.243078	-0.652323	0.514193	0.781185
1895	NM_025426 66213	205.39	0.349671	0.231563	1.51005	0.131032	0.379598
1896	AK007421 67469	699.356	0.479533	0.238954	2.0068	0.0447709	0.194303
1897	AK007421 67469	1358.27	-0.463331	0.212104	-2.18445	0.0289292	0.144971
1898	BF457754 67087	139.746	-0.382896	0.238922	-1.6026	0.109023	0.339848
1899	BG071381 52589	151.136	-0.566929	0.250983	-2.25883	0.0238939	0.127144
1900	BG071381 52589	54.8864	-0.534668	0.316605	-1.68875	0.0912665	0.305356
1901	NM_008569 17222	11.6114	0.197879	0.579874	0.341244	0.73292	NA
1902	BC014754 268395	158.06	-0.721076	0.266474	-2.706	0.00680999	0.0532713
1903	BC014754 268395	74.5892	0.0745965	0.301939	0.247058	0.804863	0.927224
1904	NM_133839 109129	1335.01	0.323841	0.192599	1.68143	0.0926801	0.308144
1905	NM_013655 20315	156.361	-2.11093	0.378278	-5.58037	2.40008e-08	1.89685e-06
1906	AK006346 68149	20.5573	0.318732	0.492477	0.647201	0.517502	0.783492
1907	AK006346 68149	10.5506	-0.635012	0.652757	-0.972816	0.330645	NA
1908	NM_019510 22065	11.9462	-0.271782	0.576625	-0.471333	0.637403	NA
1909	NM_133708 69080	237.014	0.172016	0.228161	0.753923	0.450896	0.737141
1910	NM_133708 69080	362.855	-0.0613967	0.238071	-0.257892	0.79649	0.923715
1911	NM_019414 20341	3925.1	-0.21561	0.212128	-1.01641	0.309433	0.611893
1912	NM_020046 56749	110.141	-0.477378	0.27664	-1.72563	0.0844136	0.290894
1913	NM_020046 56749	247.651	-0.401112	0.242594	-1.65343	0.0982436	0.319113
1914	NM_023054 65961	497.531	0.636795	0.257411	2.47384	0.0133668	0.0854776
1915	BF019859 18174	55.069	0.431552	0.309233	1.39556	0.162848	0.430432
1916	NM_018815 54563	16.3078	1.28685	0.700649	1.83665	0.0662615	NA
1917	BM230269 21853	30.7012	-0.860788	0.422529	-2.03723	0.0416273	0.185369
1918	BM230269 21853	28.2789	-0.564459	0.416255	-1.35604	0.175085	0.448689
1919	AK019995 14425	28.7503	-0.51634	0.442916	-1.16577	0.243706	0.537817
1920	AK019995 14425 /// 620893	7.84485	0.238558	0.699232	0.341171	0.732975	NA
1921	NM_024264 104086	479.486	0.349512	0.273957	1.27579	0.20203	0.485807
1922	NM_133783 96979	662.778	-0.754471	0.281637	-2.67888	0.0073869	0.0566298
1923	NM_020009 56717	263.834	0.0904343	0.273664	0.330457	0.741054	0.899374
1924	NM_019742 80385	351.105	-0.319534	0.222395	-1.43679	0.150779	0.412427
1925	NM_019832 56278	541.791	0.797105	0.224526	3.55017	0.000384977	0.00619589
1926	NM_010791 17285	20.4248	-1.45764	0.537675	-2.711	0.00670799	0.0528045
1927	NM_013717 27078	68.4462	-0.524585	0.296319	-1.77034	0.0766711	0.273273
1928	NM_007642 12487	10.6615	0.493901	0.592682	0.833333	0.404657	NA
1929	NM_008053 14359	405.187	0.883154	0.262246	3.36765	0.000758124	0.0105891
1930	NM_133983 102657	41.5792	0.251579	0.343076	0.733304	0.463373	0.745714
1931	NM_021301 57738	10.9088	-2.34701	0.729142	-3.21886	0.00128701	NA
1932	NM_015811 50778	16.5312	0.717109	0.582681	1.23071	0.218433	NA
1933	AF035830 18627	31.8175	-0.428446	0.418133	-1.02466	0.305521	0.607936
1934	AF035830 18627	15.1196	-0.250603	0.534186	-0.469132	0.638976	NA
1935	NM_133926 52163	550.87	0.468088	0.237391	1.9718	0.0486319	0.204893
1936	NM_133926 52163 /// 669267	666.978	0.438055	0.241175	1.81633	0.0693191	0.25627
1937	NM_007591 12317	3583.48	-0.0409559	0.19795	-0.2069	0.836088	0.940896
1938	NM_009943 12862	67.5044	-0.322867	0.289326	-1.11593	0.264452	0.562095
1939	NM_009438 22121	7898.07	-0.131444	0.174946	-0.751342	0.452447	0.738178
1940	BG868960 22209	407.553	0.83986	0.2099	4.00124	6.30127e-05	0.00148856
1941	NM_080434 66113	10.6355	-0.317643	0.604678	-0.525309	0.599369	NA
1942	BC024613 170706	93.0766	0.34734	0.343584	1.01093	0.312049	0.6147
1943	BF147705 15939	114.995	-0.689218	0.328032	-2.10107	0.0356349	0.167158
1944	BF147705 15939	10.219	0.10607	0.737666	0.143792	0.885665	NA
1945	NM_007710 12715	24.097	-0.13647	0.416374	-0.327758	0.743095	0.900347
1946	AK014593 67025	8647.15	0.235594	0.191587	1.2297	0.21881	0.507808
1947	BC010208 20446	38.9424	-1.76941	0.388076	-4.55945	5.12873e-06	0.000191378
1948	BC010208 20446	9.47982	0.50655	0.658265	0.769523	0.441583	NA
1949	NM_010582 16425	25.0511	1.09016	0.45725	2.38416	0.0171181	0.100359
1950	BE368753 102060	699.091	-0.400519	0.264596	-1.5137	0.130102	0.378265
1951	NM_009008 19354	22.2333	-0.0101732	0.522574	-0.0194675	0.984468	0.996357
1952	NM_016791 18018	42.2223	-0.000620665	0.345439	-0.00179674	0.998566	0.999969
1953	BG069505 20496	278.125	-0.41857	0.269673	-1.55214	0.120629	0.361861
1954	BG069505 20496	125.863	-0.70863	0.326364	-2.17129	0.0299093	0.14857
1955	NM_008667 17936	570.345	0.339964	0.258968	1.31276	0.189263	0.467414
1956	BC015254 12778	392.642	0.223038	0.240203	0.928538	0.353128	0.655052
1957	NM_031401 83679	321.817	-0.910006	0.264329	-3.44271	0.000575923	0.00851124
1958	NM_010717 16885	80.3606	-0.355887	0.30678	-1.16007	0.24602	0.540425
1959	NM_009297 20926	264.515	0.108598	0.234669	0.462772	0.643528	0.851175
1960	NM_011172 19125 /// 671160	655.192	-1.06591	0.244205	-4.36482	1.27226e-05	0.000405011
1961	NM_021461 17346	137.284	0.0770637	0.241213	0.319484	0.74936	0.903505
1962	NM_021461 17346	58.4819	0.0406488	0.306218	0.132744	0.894395	0.965644
1963	U13836 11975	393.054	0.473263	0.227229	2.08276	0.0372732	0.172423
1964	NM_011435 20657	4801.32	0.231822	0.1874	1.23705	0.21607	0.503942
1965	NM_011435 20657	295.45	0.863376	0.331437	2.60495	0.0091889	0.0657562
1966	NM_011449 20686	66.0195	-0.077244	0.292322	-0.264243	0.791593	0.921082
1967	NM_008135 14664	38.8862	0.0653211	0.361851	0.180519	0.856745	0.949922
1968	NM_010440 15353	62.3703	-0.22834	0.305614	-0.747151	0.454972	0.739758
1969	NM_010094 13590	77.1298	-0.000190879	0.290452	-0.00065718	0.999476	0.999988
1970	BC010590 30805	178.34	0.864664	0.265465	3.25717	0.00112528	0.014138
1971	NM_008339 15985	23.4296	-0.0207959	0.419812	-0.0495363	0.960492	0.988385
1972	NM_026449 67909	6.72487	0.352113	0.779534	0.451696	0.651488	NA
1973	AF253409 56847	6.56263	-0.15403	0.786748	-0.195781	0.844782	NA
1974	NM_025290 22092	29.5209	0.58386	0.399509	1.46144	0.143894	0.401878
1975	BC021484 16651	661.339	0.917311	0.212981	4.30701	1.65478e-05	0.000503416
1976	BC021484 16651	167.414	0.992975	0.28548	3.47827	0.00050466	0.00764375
1977	NM_024225 69178	430.894	0.646388	0.272548	2.37165	0.0177089	0.102888
1978	NM_024225 69178	169.562	0.233419	0.279669	0.834628	0.403927	0.700956
1979	NM_024225 69178	140.963	0.406441	0.350296	1.16028	0.245935	0.540394
1980	NM_009876 12577	331.288	-0.234492	0.28783	-0.814688	0.415251	0.710633
1981	NM_133892 100470	32.4243	-0.232823	0.371121	-0.627352	0.530428	0.791548
1982	NM_007815 13095	15.1217	-0.50879	0.530748	-0.958628	0.337746	NA
1983	NM_009321 21371	2231.2	0.376646	0.213619	1.76317	0.0778713	0.275797
1984	NM_013645 19293	59.1226	0.740926	0.406404	1.82313	0.0682842	0.253738
1985	BC005679 20971	504.429	-0.261816	0.293333	-0.892555	0.372096	0.672533
1986	BC019117 83701	279.073	-0.108004	0.220739	-0.489286	0.624639	0.842212
1987	NM_008652 17865	5.73329	1.12484	0.850272	1.32292	0.185864	NA
1988	BG067003 22791	233.361	0.889998	0.301215	2.9547	0.00312978	0.030558
1989	NM_134011 21379	26.5638	-0.0337387	0.415848	-0.0811323	0.935337	0.979222
1990	NM_019780 56433	1277.64	0.223792	0.195762	1.14319	0.252962	0.548395
1991	NM_019780 56433	2990.93	0.372951	0.189755	1.96544	0.0493633	0.207064
1992	NM_025654 66599	465.61	-0.419678	0.257191	-1.63178	0.102727	0.327868
1993	BC005686 13713	4.08686	-1.09243	0.986068	-1.10787	0.26792	NA
1994	BE631549 29812	528.926	0.117299	0.22404	0.523566	0.600581	0.830534
1995	BE631549 29812	99.1705	-0.184411	0.277422	-0.664729	0.506224	0.77593
1996	NM_053193 94230	408.851	-0.366858	0.207037	-1.77194	0.0764038	0.27271
1997	NM_133763 76233	471.223	-0.496709	0.219104	-2.267	0.0233903	0.125198
1998	NM_008961 19212	184.754	1.4328	0.267773	5.35082	8.75572e-08	5.79364e-06
1999	NM_130892 170728	48.8992	0.291809	0.345892	0.843641	0.39887	0.695868
[truncated: 43,038 more rows]

## Sheet: Fig. 1D
	gene	baseMean	log2FoldChange	lfcSE	stat	pvalue	padj
1	BC024686 54161	753.938	-0.0974713	0.209709	-0.464794	0.642079	0.999994
2	NM_013477 11972	1492.07	-0.0127152	0.269061	-0.0472576	0.962308	0.999994
3	NM_020585 57437	2493.99	0.0873586	0.221463	0.394462	0.69324	0.999994
4	NM_133900 100678	241.956	0.135942	0.204279	0.665475	0.505747	0.999994
5	NM_021789 60409	587.767	0.0817391	0.202704	0.403244	0.686769	0.999994
6	BC008256 13481	519.585	0.0552147	0.19101	0.289067	0.77253	0.999994
7	NM_011186 19173	1458.23	0.0965374	0.173486	0.556456	0.577899	0.999994
8	NM_026819 52585	416.503	-0.0130334	0.252045	-0.0517107	0.958759	0.999994
9	BC008595 19042	1035.31	-0.0800802	0.240564	-0.332885	0.739221	0.999994
10	NM_025498 66340	1959.38	-0.0369713	0.171563	-0.215497	0.82938	0.999994
11	NM_008569 17222	748.292	-0.0427948	0.169807	-0.25202	0.801026	0.999994
12	NM_053164 94067	597.122	0.160588	0.175624	0.91439	0.360512	0.999994
13	NM_023045 65246	260.133	-0.0772824	0.245167	-0.315224	0.752592	0.999994
14	BC016526 18107	1638.83	0.153329	0.185551	0.826341	0.40861	0.999994
15	AV168389 11793	342.105	0.0389999	0.264788	0.147287	0.882905	0.999994
16	NM_133767 76784	310.339	0.0171905	0.250889	0.0685182	0.945373	0.999994
17	AV339290 68365	1504.23	-0.0562961	0.19616	-0.286991	0.774119	0.999994
18	BM212050 19156	8511.62	0.201337	0.23911	0.842025	0.399774	0.999994
19	NM_025985 67128	1314.04	-0.0212341	0.202331	-0.104947	0.916418	0.999994
20	BC007473 72739	525.658	-0.16294	0.266995	-0.610275	0.541679	0.999994
21	NM_053161 94064	1109.05	-0.06223	0.191761	-0.324518	0.745546	0.999994
22	BQ176806 13383	1076.95	-0.211396	0.180081	-1.17389	0.240438	0.999994
23	BI653492 12330	3527.44	0.0898488	0.214238	0.419388	0.674932	0.999994
24	AW545361 67819	670.496	-0.179961	0.192388	-0.93541	0.349577	0.999994
25	AK004541 22375	200.35	0.0325538	0.237687	0.136961	0.891062	0.999994
26	BC005762 26440	2299.66	0.106916	0.179538	0.595507	0.551504	0.999994
27	BC005549 20224	1904.19	-0.00862682	0.179635	-0.0480243	0.961697	0.999994
28	BG069656 23881	431.935	-0.208361	0.305413	-0.682227	0.495096	0.999994
29	BC011152 105348	484.852	-0.000933846	0.213503	-0.00437393	0.99651	0.999994
30	BC003350 209318	1159.81	-0.0534957	0.173459	-0.308406	0.757773	0.999994
31	BC011111 67437	3522.04	-0.0899044	0.199845	-0.449872	0.652803	0.999994
32	BC025918 65019	10801.4	0.0112859	0.160591	0.0702774	0.943973	0.999994
33	BC013702 13016	1963.56	0.113199	0.220212	0.514046	0.60722	0.999994
34	BM248615 59026	456.235	-0.0937931	0.184941	-0.507151	0.612049	0.999994
35	AF320340 321022	1568.18	0.103561	0.194482	0.532498	0.594381	0.999994
36	AK018610 66818	572.63	-0.159062	0.247103	-0.643706	0.519766	0.999994
37	BQ175820 12847	2741.04	-0.0879747	0.2259	-0.38944	0.69695	0.999994
38	AI036318 99152	1079.49	0.0844873	0.252458	0.334659	0.737883	0.999994
39	D50523 544752	895.574	-0.0951009	0.193547	-0.491357	0.623174	0.999994
40	BM948896 107338	795.767	0.119586	0.4646	0.257395	0.796874	0.999994
41	BM123013 231430	235.714	0.0532773	0.21	0.253701	0.799726	0.999994
42	BC025221 211673	1074.51	0.0276135	0.16591	0.166436	0.867814	0.999994
43	AJ250693 360216	260.034	-0.0182926	0.254475	-0.0718836	0.942695	0.999994
44	U46690 27225	472.638	-0.177873	0.20345	-0.874287	0.381962	0.999994
45	BC027564 66618	1022.27	0.00479922	0.190029	0.0252552	0.979851	0.999994
46	AK010497 68366	242.648	0.0473802	0.219952	0.215411	0.829447	0.999994
47	AA208652 57294	7948.13	-0.0189005	0.172844	-0.10935	0.912925	0.999994
48	BI735988 66743	221.367	-0.0640003	0.228203	-0.280453	0.77913	0.999994
49	BI152383 50724	866.971	0.0379734	0.181567	0.209142	0.834337	0.999994
50	BE134617 74252	622.254	-0.031982	0.196163	-0.163037	0.870489	0.999994
51	AK011037 66591	159.846	-0.0565337	0.263505	-0.214545	0.830122	0.999994
52	AK004750 74763	1176.03	0.100363	0.16324	0.61482	0.538674	0.999994
53	AK003213 66201	538.193	0.0574953	0.192131	0.299251	0.764748	0.999994
54	BQ176989 217869	2223.08	-0.16401	0.160544	-1.02159	0.306975	0.999994
55	AV000235 12540	3768.3	0.0097055	0.212973	0.0455715	0.963652	0.999994
56	AA866997 106298	232.72	-0.172689	0.243896	-0.708047	0.478916	0.999994
57	AW536361 81702	779.028	-0.125295	0.182797	-0.685433	0.493071	0.999994
58	AV017766 246703	932.132	0.179525	0.177513	1.01133	0.311857	0.999994
59	BG806432 54196	434.706	-0.0140162	0.312887	-0.0447963	0.96427	0.999994
60	BQ174223 18607	1050.72	-0.0530002	0.18754	-0.282607	0.777478	0.999994
61	BG972112 269061	646.733	-0.031902	0.236613	-0.134828	0.892748	0.999994
62	W08638 52477	356.378	0.0280212	0.225208	0.124423	0.90098	0.999994
63	BG071718 193742	590.454	-0.290408	0.183318	-1.58417	0.113154	0.999994
64	BI080296 68512	972.098	0.2317	0.173516	1.33532	0.18177	0.999994
65	NM_009005 19349	3076.87	0.0304377	0.190805	0.159523	0.873257	0.999994
66	NM_015735 13194	1250.91	0.10227	0.218057	0.469005	0.639066	0.999994
67	NM_020031 56612	2239.18	-0.0413057	0.191259	-0.215967	0.829013	0.999994
68	NM_019437 54391	1693.78	-0.046877	0.178973	-0.261923	0.793381	0.999994
69	NM_025334 66073	697.832	-0.0118544	0.230793	-0.0513635	0.959036	0.999994
70	NM_133693 68035	874.2	-0.00819793	0.168916	-0.0485326	0.961292	0.999994
71	NM_008950 19184	664.234	0.0671548	0.268751	0.249878	0.802682	0.999994
72	NM_011626 21982	1819.31	0.210793	0.260084	0.810481	0.417664	0.999994
73	BC016485 11993	620.502	0.191864	0.184978	1.03722	0.299631	0.999994
74	NM_010412 15184	483.062	0.190154	0.189924	1.00121	0.316727	0.999994
75	BC022974 14976	695.522	0.00803803	0.182407	0.0440665	0.964851	0.999994
76	NM_007834 13185	866.086	-0.0504499	0.187003	-0.269781	0.787329	0.999994
77	AF363690 71722	1397.83	0.109529	0.198772	0.55103	0.581613	0.999994
78	C80812 66878	1589.73	0.022079	0.215879	0.102275	0.918538	0.999994
79	NM_021608 59288	757.338	0.0124734	0.227732	0.0547724	0.95632	0.999994
80	NM_017475 54170	1169.9	0.0257057	0.187742	0.136921	0.891093	0.999994
81	BC019504 213773	119.656	-0.173781	0.254881	-0.681811	0.495358	0.999994
82	BC020024 15441	1700.87	-0.0921755	0.162855	-0.565998	0.571395	0.999994
83	BC016084 407819	1709.48	0.0519589	0.173725	0.299086	0.764874	0.999994
84	BC005632 216169	748.349	0.181333	0.184205	0.984411	0.324914	0.999994
85	BC024419 69833	994.47	-0.0285788	0.188476	-0.151631	0.879478	0.999994
86	BC019372 66589 /// 666853	674.542	0.0818564	0.182788	0.447821	0.654283	0.999994
87	BB667523 20615	789.906	-0.0586668	0.204439	-0.286965	0.774139	0.999994
88	BM948896 107338	131.121	0.451396	0.293769	1.53657	0.124399	0.999994
89	BM118442 72313	833.673	-0.0508883	0.352862	-0.144216	0.88533	0.999994
90	BC028547 68576	1394.77	0.0357231	0.194944	0.183248	0.854603	0.999994
91	BC027632 11927	2352.26	0.233524	0.174872	1.3354	0.181746	0.999994
92	AV021593 68836	1441.14	-0.00261586	0.161423	-0.016205	0.987071	0.999994
93	AV021593 68836	1514.99	0.0033758	0.158762	0.0212633	0.983036	0.999994
94	BE853401	868.351	0.141182	0.201078	0.702128	0.4826	0.999994
95	AK003350 70579	3437.66	-0.0816612	0.186698	-0.437398	0.661823	0.999994
96	BI080136 68693	465.906	0.479707	0.210824	2.27538	0.0228829	0.999994
97	BQ175529 20333	483.418	-0.122949	0.182737	-0.672822	0.501061	0.999994
98	BB350365 228994	779.884	-0.105057	0.196433	-0.534823	0.592772	0.999994
99	AV054417 67615	1816.66	0.0331822	0.176793	0.18769	0.85112	0.999994
100	NM_008395 16396	717.395	0.00897539	0.195993	0.0457944	0.963474	0.999994
101	NM_031392 83669	329.269	-0.111894	0.208782	-0.535937	0.592002	0.999994
102	BF118393 17975	2103.68	-0.0860319	0.16118	-0.533763	0.593506	0.999994
103	BF118393 17975	307.956	-0.122095	0.244619	-0.499123	0.617693	0.999994
104	BF118393 17975	770.488	-0.0466082	0.222918	-0.209083	0.834384	0.999994
105	NM_021448 58523	124.575	-0.0049259	0.250153	-0.0196915	0.984289	0.999994
106	BC003785 245688	2801.43	-0.224821	0.163069	-1.37868	0.167992	0.999994
107	NM_007437 11671	402.022	0.0356897	0.212204	0.168185	0.866437	0.999994
108	NM_018874 18946	7.79526	-1.53064	0.897871	-1.70474	0.0882427	NA
109	NM_019768 56397	3462.99	0.0481396	0.190277	0.252998	0.80027	0.999994
110	NM_013798 11465	11101.6	0.0434767	0.183252	0.23725	0.812463	0.999994
111	NM_026139 67416	470.63	0.0136836	0.236913	0.057758	0.953941	0.999994
112	NM_133354 170930 /// 672381 /// 675440	7173.3	0.051462	0.186858	0.275406	0.783004	0.999994
113	NM_133354 170930	6412.53	0.0431574	0.183634	0.235019	0.814194	0.999994
114	BI654068 65114	2287.51	-0.0109862	0.188132	-0.0583962	0.953433	0.999994
115	BI654068 65114	122.418	0.0725837	0.287332	0.252613	0.800567	0.999994
116	NM_009840 12469	1164.65	0.109116	0.16733	0.652102	0.514336	0.999994
117	NM_025973 109820	3.94505	-0.977391	1.24386	-0.785774	0.432	NA
118	NM_008060 14376	1028.1	0.0085671	0.16537	0.0518057	0.958683	0.999994
119	BF158817 79560	410.051	-0.0797181	0.19847	-0.401663	0.687932	0.999994
120	BF158817 665689 /// 79560	139.571	-0.186884	0.255555	-0.731286	0.464605	0.999994
121	BF158817 79560	142.701	-0.231281	0.254876	-0.907429	0.36418	0.999994
122	NM_030564 80751	428.783	-0.245193	0.207797	-1.17996	0.238014	0.999994
123	NM_019705 24105	438.85	0.00426765	0.208156	0.0205022	0.983643	0.999994
124	NM_134021 103711	174.283	0.00773621	0.328445	0.0235541	0.981208	0.999994
125	BM228780 20729	1599.97	-0.16333	0.179194	-0.911468	0.362049	0.999994
126	BM228780 20729	140.854	-0.0750431	0.23909	-0.31387	0.75362	0.999994
127	NM_011873 23994	5422.31	-0.00534011	0.167252	-0.0319285	0.974529	0.999994
128	BF225985 12305	125.061	-0.214498	0.321451	-0.66728	0.504593	0.999994
129	BF225985 12305	25.8083	0.000938374	0.511575	0.00183429	0.998536	0.999994
130	NM_021714 60321	617.046	-0.131017	0.174576	-0.750488	0.452961	0.999994
131	M63801 14609	2783.97	-0.0781697	0.261036	-0.29946	0.764589	0.999994
132	M63801 14609	63.0777	-0.324059	0.476153	-0.680577	0.496139	0.999994
133	NM_009196 20501	919.716	-0.185701	0.367384	-0.505468	0.61323	0.999994
134	AF010586 20312	53.805	-0.144503	0.433733	-0.333161	0.739013	0.999994
135	AF010586 20312	11.3914	1.29041	0.795968	1.62118	0.104979	NA
136	NM_025469 109791	37.4353	0.0282392	0.448636	0.0629447	0.949811	0.999994
137	NM_008872 18791	1979.27	-0.177081	0.193688	-0.914262	0.360579	0.999994
138	AK011528 20382	564.307	-0.135573	0.182275	-0.743784	0.457007	0.999994
139	NM_009411 21984	10.7351	-0.213039	0.666079	-0.319841	0.749089	NA
140	NM_009411 21984	10.8859	0.267371	0.604795	0.442086	0.658427	NA
141	BB702754 18140	104.855	1.10692	0.328888	3.36566	0.000763621	0.145542
142	BB702754 18140	23.3418	0.879586	0.494443	1.77894	0.0752492	0.999994
143	NM_010354 227753	15361.4	-0.066282	0.181686	-0.364817	0.715248	0.999994
144	NM_007466 11800	898.802	0.103099	0.19372	0.532203	0.594585	0.999994
145	NM_007509 11966	1134.12	0.336241	0.308738	1.08908	0.276118	0.999994
146	NM_009054 19720	7.36189	-0.71892	0.846519	-0.849266	0.395733	NA
147	NM_007638 12468	1396.9	0.0311904	0.166163	0.187709	0.851104	0.999994
148	NM_007638 12468	866.178	-0.0475036	0.198008	-0.239908	0.810402	0.999994
149	NM_013472 11749	329.348	0.0688257	0.246045	0.279729	0.779686	0.999994
150	BC006606 51792	410.69	-0.0433771	0.197603	-0.219517	0.826247	0.999994
151	NM_023144 53610	1188.56	0.0966293	0.174093	0.555044	0.578865	0.999994
152	NM_009145 20320	3732.76	0.0391334	0.196745	0.198905	0.842337	0.999994
153	BG060909 20250	1068.86	-0.127516	0.215252	-0.592403	0.553581	0.999994
154	BG060909 20250	71.0855	-0.209101	0.330573	-0.632542	0.527033	0.999994
155	BG060909 20250	28.2472	0.105703	0.460707	0.229435	0.81853	0.999994
156	NM_024249 104318	474.085	-0.13107	0.245047	-0.534876	0.592736	0.999994
157	NM_133826 108664	750.735	0.119224	0.202706	0.588161	0.556424	0.999994
158	BF658806 28146	2446.81	-0.0505043	0.214527	-0.235422	0.813881	0.999994
159	BF658806 28146	1417.1	0.161133	0.331104	0.486653	0.626504	0.999994
160	NM_133815 98386	1998.43	-0.0378062	0.236983	-0.159531	0.87325	0.999994
161	NM_011959 26429	226.385	-0.0578435	0.219974	-0.262955	0.792585	0.999994
162	NM_134101 21762	1182.88	0.0399699	0.188408	0.212145	0.831994	0.999994
163	NM_007429 11609	5.08909	-1.52206	0.96159	-1.58286	0.113454	NA
164	NM_009093 20090 /// 629957 /// 637599	14222.6	0.00026258	0.161118	0.00162973	0.9987	0.999994
165	NM_026268 67603	1347.26	-0.54704	0.327013	-1.67284	0.0943589	0.999994
166	NM_008865 18776	24.349	-0.312423	0.439507	-0.710849	0.477178	0.999994
167	NM_019698 56454	94.7463	0.231513	0.370876	0.624234	0.532474	0.999994
168	BC010754 16612	14.9292	-0.112092	0.608505	-0.184209	0.853849	NA
169	AK005203 56442	2637	0.018616	0.187674	0.0991931	0.920985	0.999994
170	NM_008722 18148	4227.97	0.011612	0.174611	0.0665024	0.946978	0.999994
171	NM_134255 68801	2809.86	0.102555	0.239565	0.428088	0.668587	0.999994
172	NM_010064 13427	1881.84	0.0663161	0.170814	0.388236	0.697841	0.999994
173	NM_019988 56716	202.309	-0.197555	0.37128	-0.532091	0.594663	0.999994
174	NM_019988 56716	27.4315	0.253116	0.416286	0.608034	0.543165	0.999994
175	AV336547 20983	7.84239	-0.124192	0.928138	-0.133807	0.893555	NA
176	AV336547 20983	13.3787	0.0548928	0.817299	0.0671636	0.946451	NA
177	NM_013580 16833	6.60398	-0.422636	0.793126	-0.532873	0.594121	NA
178	NM_013580 16833	13.1106	-0.839902	0.732711	-1.14629	0.251674	NA
179	NM_008864 18775	30.0622	0.386341	0.424143	0.910875	0.362361	0.999994
180	BC010581 16765	1452.89	1.05957	0.272615	3.8867	0.000101618	0.0332622
181	NM_009025 19414	689.41	0.0204693	0.193316	0.105885	0.915673	0.999994
182	M33934 23918	1043.97	-0.0312829	0.187464	-0.166875	0.867469	0.999994
183	M33934 23918	1116.49	-0.0519497	0.190888	-0.272147	0.785509	0.999994
184	NM_054046 23854	161.032	-0.0519514	0.230859	-0.225035	0.821952	0.999994
185	BB815530 17311	104.252	0.444115	0.431729	1.02869	0.303625	0.999994
186	BB815530 17311	2281.13	0.118997	0.339497	0.350509	0.725957	0.999994
187	BG064842 13723	486.718	0.245451	0.301478	0.81416	0.415554	0.999994
188	BG064842 13723	532.772	0.217555	0.357256	0.60896	0.542551	0.999994
189	BB858329 56347	1548.25	-0.0437307	0.189613	-0.230632	0.817601	0.999994
190	BB858329 56347	2147.14	0.00204826	0.166039	0.012336	0.990158	0.999994
191	NM_010655 16647 /// 670551 /// 671639	913.498	0.513136	0.253189	2.02669	0.0426942	0.999994
192	BB762957 22178	10.4675	-0.399324	0.728336	-0.548269	0.583508	NA
193	BB762957 22178	17.0026	-0.567297	0.989705	-0.573198	0.566511	NA
194	NM_013507 13690	5373.39	0.0313962	0.179127	0.175274	0.860864	0.999994
195	NM_007563 12183	730.435	-0.814369	0.515754	-1.57899	0.114339	0.999994
196	NM_007563 12183	811.382	-0.800193	0.412726	-1.9388	0.0525255	0.999994
197	NM_133952 101869	87.1171	-0.301319	0.271219	-1.11098	0.266576	0.999994
198	NM_009837 12464	2012.67	0.0972054	0.179564	0.541342	0.588272	0.999994
199	NM_009837 12464	20.4643	-0.222117	0.483641	-0.459259	0.646048	NA
200	NM_011588 21849	542.631	-0.0074543	0.177243	-0.042057	0.966453	0.999994
201	NM_007594 12321	3934.92	0.0899629	0.185604	0.484704	0.627886	0.999994
202	NM_009369 21810	1796.49	-0.256168	0.311851	-0.821443	0.411394	0.999994
203	NM_021510 59013	2855.52	-0.0369045	0.320011	-0.115323	0.908189	0.999994
204	NM_016860 54130	751.938	0.0743637	0.187188	0.397268	0.69117	0.999994
205	NM_011896 24063	1076.25	-0.0386321	0.392856	-0.0983364	0.921665	0.999994
206	NM_019643 109163	19.0555	-0.139853	0.601824	-0.232382	0.816241	NA
207	NM_013765 27370	6705.76	0.023114	0.169614	0.136274	0.891605	0.999994
208	NM_009468 22240	581.968	0.337535	0.228802	1.47523	0.140151	0.999994
209	BB758819 20133	389.936	0.439888	0.238149	1.84711	0.0647311	0.999994
210	BC012413 67186	11492.3	-0.0176554	0.152514	-0.115763	0.907841	0.999994
211	NM_010684 16783	6302.54	0.0812449	0.2199	0.369463	0.711783	0.999994
212	BC010224 66092	1352.19	-0.185813	0.165331	-1.12388	0.261062	0.999994
213	BC010224 66092	1894.82	-0.0184847	0.203308	-0.0909196	0.927556	0.999994
214	NM_026419 67868	12.4155	-0.255976	0.61792	-0.414255	0.678687	NA
215	NM_026419 67868	48.2444	-0.216067	0.452804	-0.477177	0.633236	0.999994
216	NM_007694 12653	16.6584	-0.719014	0.55454	-1.2966	0.194771	NA
217	AB043953 27387	216.642	0.349673	0.582166	0.600641	0.548079	0.999994
218	NM_019678 21787	2053.74	-0.0763506	0.205043	-0.372363	0.709622	0.999994
219	NM_008231 15191	979.673	0.12758	0.179789	0.709609	0.477947	0.999994
220	NM_011631 22027	5924.74	0.106081	0.164869	0.643425	0.519949	0.999994
221	NM_011863 23971	823.412	-0.0524343	0.179766	-0.291681	0.770531	0.999994
222	NM_019879 56451	928.813	-0.117967	0.168361	-0.700679	0.483503	0.999994
223	NM_009163 20397	661.811	0.152228	0.364604	0.417515	0.676302	0.999994
224	NM_009163 20397	18.5465	0.302801	0.827668	0.365849	0.714478	NA
225	BC003264 18606	69.3236	-0.138323	0.373214	-0.370628	0.710915	0.999994
226	NM_013670 20646	494.524	-0.0391726	0.19241	-0.20359	0.838674	0.999994
227	NM_013670 20646	383.593	0.120473	0.250458	0.48101	0.63051	0.999994
228	BI150149 56615	5932.29	-0.352424	0.162628	-2.16705	0.0302308	0.999994
229	BI150149 56615	13.6622	0.392132	0.581363	0.674504	0.499991	NA
230	NM_008416 16477	298.39	-0.722947	0.337354	-2.143	0.0321134	0.999994
231	BB333334 16590	38.3148	-0.264003	0.385226	-0.685319	0.493143	0.999994
232	NM_011962 26433	574.287	0.21948	0.212651	1.03211	0.302019	0.999994
233	BC012407 110695	2.00355	1.60717	1.50947	1.06473	0.287	NA
234	NM_134086 105727	217.602	0.0587125	0.299773	0.195856	0.844723	0.999994
235	BC003305 16956	8749.95	0.155221	0.211567	0.733673	0.463148	0.999994
236	NM_009042 19692	32.7648	0.391863	0.428451	0.914604	0.3604	0.999994
237	NM_021278 19241	16683.6	0.0538108	0.172137	0.312605	0.754581	0.999994
238	NM_007632 12445	1040.77	-0.0060594	0.231988	-0.0261194	0.979162	0.999994
239	AF042180 22110	993.667	-0.148142	0.18016	-0.822281	0.410917	0.999994
240	NM_016737 20867	456.934	-0.0119069	0.195248	-0.0609836	0.951372	0.999994
241	NM_134141 109006	219.348	-0.000339554	0.22819	-0.00148803	0.998813	0.999994
242	NM_008378 16210	559.377	-0.0930173	0.189186	-0.491671	0.622952	0.999994
243	NM_026533 625298 /// 628061 /// 633920 /// 637251 /// 671723 /// 68052	3935.91	0.0404484	0.170666	0.237003	0.812654	0.999994
244	NM_026533 625298 /// 628061 /// 633920 /// 637251 /// 668239 /// 671723 /// 671887 /// 68052	38.9939	-0.228146	0.370969	-0.615001	0.538554	0.999994
245	NM_010448 15384	2358.69	0.0707948	0.183736	0.385308	0.700009	0.999994
246	NM_134040 104721	741.593	-0.0696919	0.194472	-0.358365	0.72007	0.999994
247	NM_138745 108156	202.901	0.058189	0.260307	0.22354	0.823115	0.999994
248	NM_138745 108156	191.296	-0.117024	0.265866	-0.440161	0.659821	0.999994
249	NM_009415 21991	1038.84	0.0907594	0.21899	0.414446	0.678548	0.999994
250	NM_008721 18146	996.917	0.0658977	0.206296	0.319433	0.749399	0.999994
251	NM_031249 83410	884.091	-0.156353	0.196386	-0.796155	0.425942	0.999994
252	NM_013869 29820	3.59577	1.40002	1.18941	1.17707	0.239168	NA
253	NM_010807 17357	389.771	-0.490857	0.273326	-1.79587	0.0725153	0.999994
254	NM_010882 17984	1872.28	-0.367567	0.211334	-1.73927	0.0819872	0.999994
255	NM_009407 21958	7.05523	-1.35115	0.981932	-1.37602	0.168817	NA
256	NM_053074 18226	210.027	-0.296121	0.262164	-1.12953	0.258676	0.999994
257	NM_053074 18226	196.937	-0.200017	0.340423	-0.587554	0.556832	0.999994
258	NM_009608 11464	18.981	0.435213	0.501596	0.867657	0.385582	NA
259	AU080586 67443	4455.04	-0.0808957	0.177853	-0.454845	0.64922	0.999994
260	AU080586 67443	1878.38	-0.158964	0.204097	-0.778866	0.436059	0.999994
261	AU080586 67443	2959.83	-0.160679	0.162203	-0.990603	0.321879	0.999994
262	NM_010514 16002	16.2004	0.00444388	0.545228	0.0081505	0.993497	NA
263	NM_015731 11981	389.603	0.308875	0.317246	0.973612	0.330249	0.999994
264	NM_007747 12858	3909.86	0.27385	0.202849	1.35002	0.177008	0.999994
265	AF482000 108679	678.723	-0.133413	0.172723	-0.772411	0.439871	0.999994
266	NM_022315 64074	3291.34	-0.227242	0.205841	-1.10397	0.269606	0.999994
267	NM_013867 29815	308.353	0.439463	0.300821	1.46088	0.144049	0.999994
268	BC026823 18571	266.688	0.104256	0.248842	0.418965	0.675242	0.999994
269	NM_009258 20730	10.5579	-0.0819362	0.645668	-0.126901	0.899019	NA
270	NM_021355 14264	486.062	-0.735297	0.403205	-1.82363	0.0682078	0.999994
271	NM_133349 100494	353.862	-0.0844473	0.20125	-0.419613	0.674768	0.999994
272	NM_133349 100494	209.347	-0.0201217	0.295169	-0.0681702	0.94565	0.999994
273	NM_052835 110954 /// 234703 /// 638133	10147.6	-0.0382946	0.185427	-0.206521	0.836384	0.999994
274	BI788645 20969	521.446	0.263406	0.301491	0.873678	0.382294	0.999994
275	BI788645 20969	159.534	0.497745	0.344664	1.44415	0.148698	0.999994
276	NM_008566 17218	151.736	0.830135	0.389363	2.13203	0.0330042	0.999994
277	NM_011822 14755	332.075	-0.13319	0.285735	-0.466132	0.641121	0.999994
278	BC027426 433375	3221.35	0.084157	0.344471	0.244308	0.806992	0.999994
279	BC027426 433375	3221.35	0.00787778	0.33002	0.0238706	0.980956	0.999994
280	BC010197 12876	2121.79	-0.356283	0.274123	-1.29972	0.193697	0.999994
281	NM_018858 23980	1521.6	-0.178883	0.220648	-0.810716	0.417529	0.999994
282	NM_010221 14230	257.05	0.00282088	0.259392	0.010875	0.991323	0.999994
283	BI686265 13728	501.105	0.051792	0.201029	0.257635	0.796688	0.999994
284	BI686265 13728	140.402	0.169074	0.294051	0.574982	0.565304	0.999994
285	AB009661 114228 /// 22074 /// 435889 /// 436522	8.90835	0.7447	1.09392	0.680764	0.496021	NA
286	K02926 19118	39.9241	0.495989	0.418421	1.18538	0.235866	0.999994
287	NM_011049 18555	133.296	0.0734749	0.284779	0.258007	0.796402	0.999994
288	AV297071 18114	179.505	0.061569	0.239818	0.256732	0.797386	0.999994
289	AB008453 20528	136.781	-0.300406	0.369413	-0.813198	0.416105	0.999994
290	AB008453 20528	26.2357	-0.07563	0.543271	-0.139212	0.889282	0.999994
291	NM_010824 17523	62.0665	-0.294642	0.316507	-0.930919	0.351895	0.999994
292	NM_022417 64294	3023.59	-0.183391	0.220092	-0.833247	0.404705	0.999994
293	NM_080635 68135	2719.25	-0.0739552	0.166434	-0.444351	0.656789	0.999994
294	NM_019868 56258	1713.15	-0.069787	0.159495	-0.43755	0.661713	0.999994
295	NM_009127 20249	2269.06	-0.405307	0.263991	-1.53531	0.124709	0.999994
296	NM_009127 20249	89.7636	-0.407251	0.2728	-1.49285	0.135476	0.999994
297	NM_133666 17995	1055.06	0.00815511	0.169532	0.0481036	0.961634	0.999994
298	NM_133666 17995	752.512	-0.110348	0.201218	-0.548402	0.583416	0.999994
299	NM_010594 16483	174.564	-0.16762	0.31474	-0.532567	0.594334	0.999994
300	NM_010594 16483	9.11104	-1.276	0.813348	-1.56883	0.116688	NA
301	NM_053071 12864	4491.73	0.0500398	0.165646	0.30209	0.762584	0.999994
302	AW546141 17118	4165.49	0.236796	0.170655	1.38757	0.165268	0.999994
303	AW546141 17118	1745.33	0.323952	0.176907	1.8312	0.06707	0.999994
304	AW546141	2698.44	0.313802	0.161236	1.94623	0.0516273	0.999994
305	AW553456 26396	560.701	0.151145	0.190912	0.791697	0.428537	0.999994
306	AU080787 52502	843.732	-0.278343	0.21971	-1.26687	0.205203	0.999994
307	AU080787 52502	226.48	0.0396422	0.282653	0.14025	0.888462	0.999994
308	NM_023627 71780	124.907	-0.225892	0.35564	-0.63517	0.525318	0.999994
309	NM_023279 22152	23.5089	0.205676	0.709907	0.289722	0.772029	0.999994
310	BC025909 19989	7968.58	-0.0185748	0.154942	-0.119882	0.904577	0.999994
311	NM_026468 67942	2132.8	0.174984	0.188363	0.928969	0.352905	0.999994
312	AV258950 80517	1583.12	-0.0549361	0.167458	-0.328059	0.742867	0.999994
313	AV258950 80517	446.182	0.0371752	0.1937	0.191921	0.847804	0.999994
314	NM_008879 18826	2865.05	0.218799	0.343894	0.636238	0.524621	0.999994
315	NM_007382 11364	1695.13	-0.0444444	0.196515	-0.226163	0.821074	0.999994
316	NM_133953 101943	615.701	-0.165335	0.188869	-0.875398	0.381358	0.999994
317	NM_011334 12727	904.801	0.0162958	0.178409	0.0913395	0.927223	0.999994
318	BG065877 110611	1014.11	0.0204503	0.21194	0.0964913	0.92313	0.999994
319	BG065877 110611	446.751	-0.0453942	0.205982	-0.220379	0.825576	0.999994
320	BB250384 22329	415.47	-0.336871	0.217872	-1.54619	0.122059	0.999994
321	BC003731 22334	2696.71	0.221353	0.211755	1.04533	0.295871	0.999994
322	NM_027910 71765	919.099	0.0884	0.196454	0.449977	0.652727	0.999994
323	NM_020035 56703	81.2305	0.0738069	0.314422	0.234739	0.814412	0.999994
324	NM_009270 20775	198.207	0.0883685	0.341994	0.258392	0.796104	0.999994
325	NM_021282 13106	546.808	-2.68298	0.482735	-5.55787	2.73083e-08	3.91601e-05
326	NM_009811 12368	407.776	0.0756912	0.194126	0.389907	0.696605	0.999994
327	AF173681 56338	8502.06	-0.132124	0.215608	-0.612798	0.54001	0.999994
328	AF173681 56338	2158.47	-0.464333	0.234687	-1.97852	0.0478696	0.999994
329	NM_011694 22333	875.297	0.0644801	0.283614	0.227352	0.82015	0.999994
330	NM_010423 15213	323.945	0.325697	0.51835	0.628335	0.529785	0.999994
331	NM_011034 18477	5587.46	0.135864	0.195136	0.696252	0.486271	0.999994
332	NM_028071 72042	800.61	0.334098	0.347989	0.960084	0.337013	0.999994
333	NM_028071 72042	1428.96	0.375689	0.347279	1.08181	0.279339	0.999994
334	NM_008770 18417	7.88047	-0.746251	0.821387	-0.908525	0.363601	NA
335	NM_011738 22629	2487.15	0.357091	0.18998	1.87962	0.0601596	0.999994
336	NM_008947 19179	773.661	0.197171	0.192542	1.02404	0.305814	0.999994
337	M34328 17242	62.5209	-0.273179	0.306536	-0.891182	0.372831	0.999994
338	AV172776 20230	98.1918	-0.324547	0.316315	-1.02602	0.304881	0.999994
339	AV172776 20230	124.103	-0.297844	0.262985	-1.13255	0.257402	0.999994
340	NM_019793 56434	2018.4	-0.143823	0.202723	-0.709456	0.478041	0.999994
341	NM_010119 13660	1151.81	-0.00707528	0.214137	-0.033041	0.973642	0.999994
342	NM_010119 13660	1157.91	-0.0605258	0.211896	-0.285639	0.775154	0.999994
343	NM_010119 13660	136.603	0.205103	0.304299	0.674019	0.500299	0.999994
344	NM_011116 18807	836.654	0.60243	0.448045	1.34457	0.178763	0.999994
345	NM_015751 24015	312.874	0.000942562	0.217242	0.00433877	0.996538	0.999994
346	NM_015751 24015	1159.66	0.0183513	0.180785	0.101509	0.919146	0.999994
347	AW048052 21354	295.75	0.285264	0.23454	1.21627	0.223881	0.999994
348	BC024686 54161	324.89	-0.10959	0.214891	-0.509978	0.610067	0.999994
349	NM_026106 13486	757.376	-0.0768362	0.187335	-0.410153	0.681694	0.999994
350	NM_026106 13486	135.762	0.116817	0.320612	0.364356	0.715592	0.999994
351	NM_007506 11951	1042.51	0.132874	0.177058	0.750457	0.45298	0.999994
352	BC002008 16592 /// 628298 /// 637129 /// 669559 /// 672321	5644.8	0.849721	0.437449	1.94245	0.052083	0.999994
353	BC002008 16592	3828.22	0.92431	0.413441	2.23565	0.0253744	0.999994
354	NM_010174 14077	43.8858	-0.165511	0.360699	-0.458863	0.646333	0.999994
355	NM_009836 12462	2373.37	-0.0200695	0.177495	-0.113071	0.909975	0.999994
356	NM_133862 99571	7.19816	-0.536107	0.86609	-0.618997	0.535918	NA
357	NM_009076 269261	4993.55	-0.0472868	0.171318	-0.276018	0.782534	0.999994
358	NM_011051 18570	2104.17	0.00926472	0.163427	0.0566903	0.954792	0.999994
359	NM_008258 15374	1143.96	-0.0989899	0.307039	-0.322402	0.747148	0.999994
360	NM_013692 21847	1215.93	-0.0691067	0.245338	-0.281679	0.77819	0.999994
361	NM_008568 17220	177.985	0.457345	0.342292	1.33613	0.181508	0.999994
362	NM_008568 17220	208.386	0.303299	0.275056	1.10268	0.270167	0.999994
363	AW494906 68539	588.507	0.0686223	0.186826	0.367307	0.71339	0.999994
364	AW494906 68539	43.6533	0.459184	0.438791	1.04648	0.295342	0.999994
365	NM_009846 12484	1887.61	-0.280289	0.299537	-0.935741	0.349407	0.999994
366	BB269715	396.208	-0.0169936	0.245905	-0.0691064	0.944905	0.999994
367	AF483488 14225	2478.88	0.146851	0.245566	0.598011	0.549833	0.999994
368	NM_007636 12461	1603.37	0.00929059	0.189298	0.0490792	0.960856	0.999994
369	NM_019776 56463	351.18	-0.0574561	0.297551	-0.193096	0.846883	0.999994
370	NM_010516 16007	1046.52	-0.489295	0.410091	-1.19314	0.232816	0.999994
371	NM_026334 67717	21.7496	0.291916	0.653914	0.446413	0.655299	NA
372	NM_011361 20393	2594.55	-0.491837	0.378277	-1.3002	0.193531	0.999994
373	BB493242 50927	365.241	0.0618031	0.218437	0.282934	0.777227	0.999994
374	BB493242 50927	12.7026	0.665927	1.19108	0.559097	0.576096	NA
375	NM_022009 14248	1152.19	-0.0237921	0.214428	-0.110956	0.911651	0.999994
376	NM_011418 20587	433.895	-0.0506035	0.191064	-0.264851	0.791124	0.999994
377	BM054266 66848	343.367	0.243085	0.278995	0.87129	0.383596	0.999994
378	BM054266 66848	1.64084	0.00334876	1.46753	0.0022819	0.998179	NA
379	NM_018774 54383	654.949	0.24818	0.292958	0.847153	0.39691	0.999994
380	NM_138595 104174	32.8264	0.0722756	0.467666	0.154545	0.87718	0.999994
381	NM_016741 20778	844.653	0.517946	0.792251	0.653765	0.513263	0.999994
382	NM_013484 12263	690.696	-1.08964	0.325901	-3.34348	0.000827346	0.152851
383	AK011304 19139	298.825	-0.102586	0.220847	-0.46451	0.642283	0.999994
384	NM_008516 16979	163.823	-1.36218	0.421984	-3.22804	0.00124641	0.201772
385	NM_009095 20103	9793.37	-0.0131332	0.178132	-0.0737275	0.941227	0.999994
386	NM_009669 11723 /// 69096	3.78167	0.384418	1.10297	0.348531	0.727441	NA
387	BC027265 104130	3108.88	0.0778264	0.182457	0.426546	0.66971	0.999994
388	BC027265 104130	2341.78	0.011914	0.184752	0.0644864	0.948583	0.999994
389	NM_020615 11949	3923.81	0.0992798	0.173822	0.571157	0.567893	0.999994
390	BC011160 27054	845.691	-0.041858	0.173853	-0.240767	0.809736	0.999994
391	BF577643 66687	934.662	0.00984626	0.168767	0.0583423	0.953476	0.999994
392	BF577643 66687	402.35	0.194557	0.191905	1.01382	0.310669	0.999994
393	BF577643 66687	219.323	-0.139578	0.23204	-0.601526	0.54749	0.999994
394	NM_023289 66996	10.8766	-0.257975	0.609057	-0.423564	0.671884	NA
395	NM_022310 14828	5749.93	-0.0327251	0.190737	-0.171572	0.863774	0.999994
396	NM_133971 102334	788.382	-0.00502861	0.252738	-0.0198965	0.984126	0.999994
397	NM_007657 12527	2147.7	0.43069	0.185859	2.3173	0.0204874	0.999994
398	NM_013562 15982	835.64	-0.238809	0.293986	-0.812313	0.416612	0.999994
399	NM_053092 631033 /// 85305	605.27	-0.0845402	0.18073	-0.467771	0.639948	0.999994
400	NM_019703 56421	935.155	-0.0474124	0.195809	-0.242137	0.808674	0.999994
401	NM_025860 66942	436.473	-0.0486706	0.207317	-0.234764	0.814392	0.999994
402	NM_025860 66942	411.899	-0.163845	0.21181	-0.773547	0.439199	0.999994
403	NM_133654 12490	3259.78	-0.0292929	0.178313	-0.164278	0.869513	0.999994
404	NM_008787 445007	334.527	-0.0503952	0.244925	-0.205758	0.83698	0.999994
405	NM_009081 19943	9583.64	0.0117305	0.16783	0.0698953	0.944277	0.999994
406	NM_022028 64010	291.964	-0.0653931	0.337967	-0.193489	0.846576	0.999994
407	NM_007629 12429 /// 268697 /// 434175 /// 672788	44.6197	1.60169	0.506434	3.16269	0.00156318	0.229627
408	NM_009627 11535	1196.24	0.394281	0.270867	1.45563	0.145495	0.999994
409	NM_029780 110157	555.316	-0.065641	0.179899	-0.364876	0.715204	0.999994
410	NM_019767 56443	743.876	-0.12127	0.180286	-0.672653	0.501168	0.999994
411	NM_009614 11490	348.928	0.0951045	0.215291	0.441749	0.658671	0.999994
412	NM_008539 17125	750.728	0.132004	0.406772	0.324516	0.745547	0.999994
413	AW108405 19324	4842.22	0.0359963	0.217434	0.16555	0.868511	0.999994
414	AA124553 22682	2654.91	-0.145098	0.195489	-0.742232	0.457947	0.999994
415	AA124553 22682	469.844	-0.0994813	0.243161	-0.409117	0.682454	0.999994
416	AA124553 22682	2489.56	-0.0569578	0.179177	-0.317886	0.750571	0.999994
417	NM_009419 22022	747.189	0.1225	0.220771	0.554873	0.578982	0.999994
418	NM_007457 11769	490.477	0.342011	0.260131	1.31476	0.18859	0.999994
419	NM_009091 20054	6379.95	-0.0129443	0.155728	-0.0831212	0.933755	0.999994
420	NM_009091 20054	6416.34	-0.0223344	0.180045	-0.124049	0.901277	0.999994
421	AK011810 68263	1402.9	-0.0316518	0.183644	-0.172355	0.863159	0.999994
422	BB000894 17758	673.641	0.283485	0.256486	1.10526	0.269045	0.999994
423	BB000894 17758	704.361	0.375378	0.255273	1.47049	0.141428	0.999994
424	NM_025570 66448	673.238	0.219828	0.179885	1.22205	0.22169	0.999994
425	NM_007404 11502	2117.11	0.123719	0.206894	0.597983	0.549852	0.999994
426	NM_025364 66118	1499.98	0.0148624	0.167605	0.0886752	0.92934	0.999994
427	NM_134044 104799	253.426	0.203427	0.22977	0.885349	0.375969	0.999994
428	NM_138682 192198	16.0511	-0.296819	0.614097	-0.483342	0.628853	NA
429	NM_011522 20974	16.396	-0.251168	0.579597	-0.433349	0.664761	NA
430	NM_011289 19942 /// 621100 /// 669376 /// 675088	7530.12	0.00153481	0.178033	0.00862094	0.993122	0.999994
431	NM_018749 55944	1001.42	-0.142981	0.17998	-0.794427	0.426947	0.999994
432	NM_015786 50708	1476.07	-0.115792	0.238953	-0.484582	0.627973	0.999994
433	AV027921 22631	2415.2	0.0456396	0.211067	0.216233	0.828806	0.999994
434	AV027921 22631	585.677	0.243247	0.201216	1.20889	0.226706	0.999994
435	NM_011900 24070	276.562	0.0904894	0.277131	0.326522	0.744029	0.999994
436	BC008518 18115	544.886	-0.446929	0.210348	-2.12471	0.0336108	0.999994
437	NM_029571 100087	234.076	0.00572382	0.227271	0.025185	0.979907	0.999994
438	NM_008741 18197	8.82144	0.739159	0.777572	0.950599	0.341808	NA
439	NM_025360 66111	2102.77	0.0425663	0.217094	0.196074	0.844552	0.999994
440	NM_024243 71665	2203.16	-0.238546	0.234466	-1.0174	0.308963	0.999994
441	NM_026404 67843	259.484	-0.0137507	0.272398	-0.0504802	0.95974	0.999994
442	NM_009856 12522	643.227	-0.211336	0.295457	-0.715284	0.474434	0.999994
443	NM_007750 12868	2869.27	0.0326677	0.180607	0.180878	0.856464	0.999994
444	NM_010223 14232	367.773	0.11824	0.22773	0.519211	0.603613	0.999994
445	NM_010097 13602	5763.48	-0.115545	0.309065	-0.373854	0.708513	0.999994
446	BF161073 50793	376.023	-0.0905591	0.211664	-0.427845	0.668764	0.999994
447	BF161073 50793	96.9103	-0.192047	0.271534	-0.707265	0.479402	0.999994
448	BF161073 50793	90.6937	-0.130514	0.257549	-0.506753	0.612328	0.999994
449	NM_025863 630539	82.7754	0.712084	0.406582	1.75139	0.0798784	0.999994
450	NM_011660 22166	5996.09	0.0129231	0.16281	0.0793751	0.936734	0.999994
451	NM_009104 20135	86.4835	0.893752	0.486026	1.8389	0.0659302	0.999994
452	M65143 16948	1741.3	0.122973	0.23954	0.513371	0.607692	0.999994
453	NM_009829 12444	1326.57	-0.16906	0.243161	-0.695258	0.486893	0.999994
454	NM_009829 12444	351.942	0.00411535	0.347146	0.0118548	0.990541	0.999994
455	NM_009829 12444	60.4442	0.108962	0.363087	0.3001	0.764101	0.999994
456	U16959 14229	1526.96	-0.268902	0.266162	-1.0103	0.312353	0.999994
457	NM_009086 671429	39.0873	-0.616336	0.613218	-1.00509	0.314856	0.999994
458	NM_016878 13437	656.506	-0.0986533	0.241008	-0.409336	0.682293	0.999994
459	NM_009448 22146 /// 626534	82.1107	-0.0760653	0.420211	-0.181017	0.856354	0.999994
460	NM_133753 74155	3009.9	-1.47994	0.328639	-4.50325	6.69233e-06	0.00438513
461	BE630020 19122	925.746	0.16602	0.235597	0.704677	0.481011	0.999994
462	BB188557 76740	1113.05	-0.0704575	0.22562	-0.312284	0.754824	0.999994
463	BB188557 76740	157.34	-0.0879344	0.339191	-0.259247	0.795444	0.999994
464	BB188557 76740	805.97	-0.118408	0.214124	-0.552987	0.580272	0.999994
465	NM_007467 11803	7.29228	0.97099	0.917885	1.05786	0.290121	NA
466	NM_009687 11792	451.391	0.124392	0.262385	0.47408	0.635443	0.999994
467	NM_008610 17390	1796.68	-0.54143	0.200218	-2.7042	0.006847	0.592502
468	BC008997 11750	643.005	0.034149	0.269984	0.126485	0.899348	0.999994
469	BC008997 11750	2316.67	0.1189	0.165226	0.719617	0.471761	0.999994
470	NM_009043 19693	10.9285	1.65663	0.663722	2.49597	0.0125614	NA
471	NM_133347 72831	467.639	-0.0841585	0.18015	-0.467158	0.640387	0.999994
472	NM_009096 20104 /// 666577 /// 667739 /// 671306 /// 672620	11116.5	0.0429516	0.170297	0.252215	0.800874	0.999994
473	NM_009096	593.828	-0.105634	0.181965	-0.580517	0.561566	0.999994
474	NM_016755 11957	3756.27	0.135553	0.210891	0.642764	0.520378	0.999994
475	BC003745 13204	2540.93	-0.100643	0.17127	-0.587627	0.556783	0.999994
476	BC003745 13204	2636.02	-0.0511382	0.200396	-0.255185	0.79858	0.999994
477	BE912771 15525	964.667	-0.0350791	0.176958	-0.198234	0.842862	0.999994
478	BE912771 15525	273.061	0.00206442	0.234477	0.00880436	0.992975	0.999994
479	BC019120 114128	601.739	-0.257372	0.229082	-1.12349	0.26123	0.999994
480	AB038696 50914	7.89692	-0.733033	0.709735	-1.03283	0.301685	NA
481	NM_013663 20383	2041.73	-0.0821415	0.173621	-0.473108	0.636136	0.999994
482	NM_013663 20383	644.014	-0.225186	0.186076	-1.21019	0.226208	0.999994
483	NM_013663 20383	496.928	-0.170143	0.207571	-0.819685	0.412396	0.999994
484	NM_011899 24067 /// 665155	2412.28	-0.0937662	0.186301	-0.503305	0.61475	0.999994
485	NM_011899 24067 /// 665155	70.8198	-0.110031	0.356243	-0.308864	0.757425	0.999994
486	NM_008253 15354	169.967	0.415103	0.304322	1.36403	0.172559	0.999994
487	NM_009502 22330	2544.25	0.0951313	0.216395	0.439619	0.660213	0.999994
488	NM_009502 22330	34.4295	0.450517	0.526461	0.855747	0.392138	0.999994
489	AI463873 11819	176.872	-0.00202674	0.431102	-0.00470131	0.996249	0.999994
490	AI463873 11819	779.087	-0.0309927	0.355003	-0.0873027	0.930431	0.999994
491	AI463873 11819	117.544	0.132047	0.446743	0.295576	0.767554	0.999994
492	AF332085 19357	2378.49	0.0948274	0.197037	0.481267	0.630326	0.999994
493	AF332085 19357	265.382	-0.0579648	0.246245	-0.235395	0.813902	0.999994
494	NM_012001 26891	535.638	-0.214943	0.190921	-1.12582	0.260243	0.999994
495	NM_011812 23876	3690.52	-0.062307	0.209117	-0.297953	0.765739	0.999994
496	NM_133685 106572	1467.61	0.132802	0.251419	0.528208	0.597355	0.999994
497	NM_016764 53381	940.049	0.103232	0.186876	0.552412	0.580666	0.999994
498	NM_016764 53381	1896.33	0.077203	0.225004	0.343119	0.731509	0.999994
499	NM_011340 20317	6040.16	-0.209907	0.204276	-1.02756	0.304156	0.999994
500	AY034576 116913	14.619	-0.376358	0.790321	-0.476208	0.633926	NA
501	NM_026508 68015	287.646	-0.151358	0.209484	-0.722529	0.46997	0.999994
502	NM_133714 69612	662.26	-0.0208131	0.205607	-0.101228	0.91937	0.999994
503	BC004844 64934	385.02	-0.143369	0.220379	-0.650556	0.515333	0.999994
504	BC004844 64934	167.888	-0.250997	0.233882	-1.07318	0.283191	0.999994
505	BC011107 26450	420.528	-0.194391	0.243419	-0.798588	0.424529	0.999994
506	NM_011696 22335	2285.96	0.0616552	0.195356	0.315604	0.752303	0.999994
507	BF166000 15289	1766.68	-0.0605909	0.19679	-0.307896	0.758161	0.999994
508	NM_009033 19656	1134.92	-0.118904	0.199677	-0.59548	0.551522	0.999994
509	NM_013746 27276	68.7074	-0.478092	0.296109	-1.61458	0.106402	0.999994
510	NM_009041 19684	1399.83	-0.0196859	0.193642	-0.101661	0.919026	0.999994
511	NM_009041 19684	1276.85	0.0992824	0.237284	0.418411	0.675646	0.999994
512	NM_023403 67943	1321.07	-0.191825	0.207449	-0.924683	0.355131	0.999994
513	NM_018758 57267	240.523	0.0333388	0.211382	0.157719	0.874678	0.999994
514	NM_008492 16832	456.701	-0.512408	0.208551	-2.45699	0.0140107	0.886979
515	NM_016660 15361	201.527	0.510681	0.420966	1.21312	0.225085	0.999994
516	NM_007410 11532	1752.24	-0.0232526	0.171413	-0.135653	0.892096	0.999994
517	NM_026383 52830	1340.52	-0.179973	0.191598	-0.939325	0.347564	0.999994
518	NM_026383 52830	1665.47	0.0882253	0.264593	0.333437	0.738804	0.999994
519	BC004651 14667	654.079	0.124728	0.495733	0.251604	0.801348	0.999994
520	BC003707 53421	1708.08	-0.0222072	0.2076	-0.106971	0.914812	0.999994
521	BC003707 53421	235.908	-0.13467	0.238797	-0.563951	0.572787	0.999994
522	BC003707 53421	248.513	-0.133837	0.362853	-0.368845	0.712243	0.999994
523	BC004804 108124	147.382	0.102214	0.266442	0.383626	0.701255	0.999994
524	BC011223 12346	27.1383	-0.447518	0.463842	-0.964807	0.334641	0.999994
525	NM_007823 13120	2236.42	0.293234	0.815954	0.359376	0.719314	0.999994
526	NM_008916 19062	580.951	0.0580668	0.1853	0.313367	0.754002	0.999994
527	NM_011029 16785	23.0767	0.0368233	0.61177	0.0601913	0.952003	0.999994
528	NM_011432 20630	716.106	0.153777	0.193228	0.79583	0.426131	0.999994
529	NM_020580 57314	184.568	0.043219	0.231698	0.186532	0.852028	0.999994
530	NM_010631 16582	430.259	0.0520557	0.212443	0.245033	0.806431	0.999994
531	NM_133775 77125	432.053	-0.437279	0.320406	-1.36476	0.172327	0.999994
532	BF020879 12928	1343.97	-0.0916528	0.266477	-0.343943	0.730889	0.999994
533	NM_007531 12034	974.274	-0.07544	0.250364	-0.301322	0.763169	0.999994
534	NM_007472 11826	5315.62	0.274718	0.761208	0.360898	0.718176	0.999994
535	BC019391 14555	40.8242	-0.392013	0.356152	-1.10069	0.271032	0.999994
536	NM_009752 12091	830.455	-0.00911128	0.297257	-0.0306512	0.975548	0.999994
537	D11374 20469	341.754	0.118636	0.259178	0.457741	0.647138	0.999994
538	NM_133682 66826	512.365	0.00319445	0.248658	0.0128468	0.98975	0.999994
539	BC005571 59025	379.409	0.0976283	0.279975	0.348704	0.727311	0.999994
540	NM_008133 14661	2167.29	0.177071	0.230257	0.769017	0.441883	0.999994
541	NM_133976 102462	981.302	0.0581808	0.199093	0.292229	0.770112	0.999994
542	BC002064 19242	30.8606	0.129928	0.598819	0.216975	0.828228	0.999994
543	NM_010760 17149	1398.23	-0.0151593	0.187888	-0.0806823	0.935695	0.999994
544	BF122782 20932	496.659	0.0101775	0.320607	0.0317446	0.974676	0.999994
545	BC013094 17217	365.759	0.156041	0.290993	0.536237	0.591795	0.999994
546	NM_016810 53334	490.896	-0.0161545	0.235075	-0.0687205	0.945212	0.999994
547	NM_009048 19707	321.061	-0.0779586	0.198069	-0.393594	0.693881	0.999994
548	NM_009084 19981	9821.24	0.00170971	0.175376	0.00974885	0.992222	0.999994
549	NM_009084 19981 /// 629949 /// 640991 /// 668935 /// 674834	45.8369	0.233075	0.369691	0.63046	0.528394	0.999994
550	NM_009078 19921	8420.4	0.0230582	0.162348	0.14203	0.887057	0.999994
551	NM_026911 69019	3251.54	-0.00791609	0.223335	-0.0354449	0.971725	0.999994
552	BI452727 14314	7731.72	0.372211	0.205633	1.81008	0.0702835	0.999994
553	BC019945 18194	305.493	0.174969	0.239735	0.729846	0.465484	0.999994
554	NM_024480 79566	169.693	-0.0368128	0.223585	-0.164648	0.869221	0.999994
555	NM_009541 22642	146.553	0.0644127	0.241897	0.266281	0.790022	0.999994
556	BC013477 11522	3807.34	0.150326	0.266889	0.563254	0.573262	0.999994
557	BE979985 11867	4528.9	0.272695	0.184279	1.4798	0.138927	0.999994
558	BE979985 11867 /// 434782 /// 671552	113.292	0.301162	0.281726	1.06899	0.285076	0.999994
559	NM_023371 23988	759.251	0.0798919	0.187779	0.425458	0.670503	0.999994
560	NM_019437 54391	386.745	-0.069985	0.249804	-0.28016	0.779355	0.999994
561	NM_019437 54391	750.311	-0.206834	0.286599	-0.721686	0.470487	0.999994
562	NM_138588 234729	102.802	0.508805	0.338422	1.50346	0.13272	0.999994
563	AB038697 50913	13.6977	-0.225139	0.791199	-0.284554	0.775986	NA
564	NM_018799 54709	2707.38	-0.00620846	0.165802	-0.037445	0.97013	0.999994
565	AW476171 98238	1262.59	0.102045	0.19817	0.51494	0.606595	0.999994
566	AW476171 98238	244.031	0.123066	0.372646	0.330249	0.741212	0.999994
567	BC015076 14012	154.607	-0.907913	0.46856	-1.93767	0.0526639	0.999994
568	BC015076 14012	19.0404	0.245209	0.565246	0.433809	0.664427	NA
569	NM_011587 21846	342.873	0.325883	0.862531	0.377822	0.705563	0.999994
570	NM_007494 11898	25.7808	-0.0313592	0.45755	-0.0685371	0.945358	0.999994
571	NM_011187 19177	428.858	0.17471	0.217495	0.803284	0.421811	0.999994
572	NM_024206 110379	856.647	0.00155378	0.168877	0.0092007	0.992659	0.999994
573	NM_026167 67455	163.759	-0.193287	0.258233	-0.7485	0.454159	0.999994
574	NM_025592 66489	6138.77	0.00542214	0.167786	0.0323159	0.97422	0.999994
575	NM_013493 12785	4047.84	-0.111497	0.196461	-0.567528	0.570355	0.999994
576	NM_025338 66077	1115.07	0.175031	0.176609	0.991065	0.321654	0.999994
577	BC002136 12721	2229.6	0.122196	0.317385	0.38501	0.70023	0.999994
578	NM_016890 53598	1386.51	0.120978	0.209428	0.577659	0.563494	0.999994
579	AW538068 192185	1097.16	0.00282354	0.210744	0.013398	0.98931	0.999994
580	AW538068 192185	269.163	-0.0319867	0.378407	-0.0845298	0.932635	0.999994
581	NM_007570 12227	906.467	-0.179547	0.273175	-0.657261	0.511013	0.999994
582	NM_008567 17219	696.737	0.41734	0.184783	2.25854	0.023912	0.999994
583	NM_134115 106504	1032.33	0.265198	0.169406	1.56545	0.117476	0.999994
584	BC013898 12581	256.056	0.251812	0.268358	0.938344	0.348068	0.999994
585	NM_030559 80743	358.333	0.00940863	0.19134	0.0491724	0.960782	0.999994
586	AF216832 14612	367.491	0.25337	0.502844	0.503874	0.61435	0.999994
587	NM_011655 22154	3274.67	0.262451	0.198087	1.32492	0.185197	0.999994
588	NM_009794 12334	2851.82	0.258859	0.220483	1.17405	0.240374	0.999994
589	NM_009387 21877	101.915	1.86453	0.443196	4.20702	2.5876e-05	0.0119882
590	NM_134025 103737	123.416	-0.327725	0.249808	-1.31191	0.189551	0.999994
591	NM_019727 56440	817.392	-0.166998	0.250433	-0.666837	0.504876	0.999994
592	AK018383 67226	398.128	0.264665	0.213626	1.23892	0.215377	0.999994
593	AK018383 67226	188.241	-0.0307105	0.391605	-0.078422	0.937492	0.999994
594	AB045382 56325	33.4845	0.138992	0.457291	0.303945	0.761169	0.999994
595	AB045382 56325	59.1494	0.0807902	0.392419	0.205877	0.836887	0.999994
596	NM_011796 23830	86.0751	0.231279	0.322103	0.718027	0.47274	0.999994
597	AF026537 18610	23.1899	-0.261076	0.456051	-0.572471	0.567003	0.999994
598	NM_019708 56367	627.177	-0.0367922	0.222432	-0.165408	0.868623	0.999994
599	BC005486 23872	1399.43	0.131013	0.463314	0.282774	0.77735	0.999994
600	NM_020582 57423	2616.36	0.0970724	0.173689	0.558887	0.576239	0.999994
601	NM_026329 67710	948.309	0.0771904	0.181569	0.425129	0.670742	0.999994
602	NM_022032 64058	89.5199	-0.471293	0.368682	-1.27832	0.201138	0.999994
603	NM_019920 56692	1490.59	-0.0413587	0.166427	-0.24851	0.80374	0.999994
604	NM_009396 21928	222.151	-0.00933188	0.320089	-0.029154	0.976742	0.999994
605	NM_031251 83429	143.877	-0.00592433	0.278533	-0.0212698	0.98303	0.999994
606	NM_134420 171429	68.133	0.0704486	0.289164	0.243629	0.807518	0.999994
607	NM_009094 20102	10714.7	-0.0123876	0.162503	-0.0762302	0.939236	0.999994
608	NM_018853 56040	11771	0.0175266	0.16125	0.108692	0.913447	0.999994
609	NM_138597 28080	1853.02	0.223526	0.170778	1.30887	0.190578	0.999994
610	BC008513 11764	624.332	0.0470374	0.269804	0.174339	0.861599	0.999994
611	NM_016682 50995	1746.19	-0.0518364	0.190222	-0.272504	0.785234	0.999994
612	BC004595 66840	1132.05	0.0150125	0.169705	0.0884622	0.929509	0.999994
613	NM_008948 19182	1512.93	0.101923	0.159532	0.638886	0.522897	0.999994
614	NM_010256 14450	310.182	-0.164737	0.260878	-0.631472	0.527732	0.999994
615	NM_024227 68611	251.42	0.177405	0.247095	0.717963	0.47278	0.999994
616	NM_025523 66377	992.853	0.0976125	0.182584	0.534618	0.592914	0.999994
617	NM_009062 19736	862.57	-0.122679	0.438663	-0.279665	0.779735	0.999994
618	NM_009062 19736	299.795	-0.131083	0.447634	-0.292836	0.769648	0.999994
619	BF141076 15502	3833.2	-0.201575	0.23408	-0.861139	0.389161	0.999994
620	NM_011122 18822	758.85	0.270484	0.235074	1.15063	0.249884	0.999994
621	NM_011874 23996	1396.59	0.182468	0.18894	0.965747	0.334171	0.999994
622	NM_011874 23996	655.334	0.169218	0.179213	0.944227	0.345054	0.999994
623	NM_007452 11757	1180.72	0.0568025	0.177479	0.320052	0.748929	0.999994
624	BB832504 18028	15.6124	0.21143	0.551813	0.383155	0.701605	NA
625	NM_011886 24045	489.526	-0.00936723	0.178076	-0.0526025	0.958049	0.999994
626	L20048 16186	1412.15	0.265465	0.180508	1.47066	0.141384	0.999994
627	L20048 16186	405.931	0.234356	0.214078	1.09472	0.273638	0.999994
628	NM_011036 18489	11.1303	-0.377622	0.81892	-0.461121	0.644711	NA
629	NM_013599 17395	522.376	-1.85374	0.245985	-7.53599	4.84636e-14	7.29717e-10
630	NM_011369 20419	85.7583	1.58764	0.391656	4.05366	5.04232e-05	0.0202459
631	NM_133668 18674	6603.64	0.042473	0.175272	0.242327	0.808527	0.999994
632	BB125261 13591	1441.53	0.0934822	0.336203	0.278053	0.780972	0.999994
633	BB125261 13591	1024.48	-0.221168	0.269723	-0.819985	0.412225	0.999994
634	AV360881 56722	2236.16	0.0510574	0.166877	0.305957	0.759637	0.999994
635	AV360881 56722	821.605	0.0235895	0.248918	0.0947679	0.924499	0.999994
636	NM_133816 98402	124.065	-0.00928248	0.332028	-0.0279569	0.977697	0.999994
637	NM_017474 23844	4.06761	-0.593565	1.21861	-0.487084	0.626199	NA
638	NM_007456 11767	306.894	-0.136124	0.246888	-0.551361	0.581386	0.999994
639	NM_009466 22235	1620.3	-0.0701016	0.303773	-0.23077	0.817494	0.999994
640	BC009096 108907	162.605	0.895927	0.341701	2.62196	0.00874259	0.678542
641	BC009096 108907	14.3726	0.179622	0.562661	0.319237	0.749547	NA
642	NM_009446 22144 /// 22147 /// 384954	352.434	0.111663	0.22602	0.494038	0.621279	0.999994
643	NM_025936 104458	593.13	0.00399173	0.175834	0.0227016	0.981888	0.999994
644	NM_019914 56772	196.679	-0.142767	0.303344	-0.470642	0.637896	0.999994
645	NM_019914	5.58148	0.338511	0.856436	0.395255	0.692655	NA
646	NM_134076 105501	537.568	-0.0959794	0.248275	-0.386585	0.699064	0.999994
647	BC013442 26458	34.8418	-0.00481165	0.426172	-0.0112904	0.990992	0.999994
648	AA289490 70527	199.14	0.0157398	0.218538	0.0720231	0.942584	0.999994
649	AF426024 66222	510.957	0.35915	0.262047	1.37055	0.170514	0.999994
650	NM_134079 11534	522.564	-0.177028	0.282164	-0.627392	0.530402	0.999994
651	NM_133704 317717	183.643	-0.0208762	0.480931	-0.0434079	0.965376	0.999994
652	NM_054077 116847	2205.07	-0.0325531	0.237205	-0.137236	0.890844	0.999994
653	NM_054077 116847	229.086	0.00288875	0.266829	0.0108262	0.991362	0.999994
654	AV281062 66989	211.548	0.115164	0.295196	0.390127	0.696442	0.999994
655	AV281062 66989	882.702	0.073246	0.197573	0.370729	0.710839	0.999994
656	NM_009638 11571	9.73512	-0.343337	0.65988	-0.520301	0.602854	NA
657	NM_007763 12925	10943	0.154986	0.199858	0.775482	0.438055	0.999994
658	NM_025388 66155	1201.39	-0.0170292	0.218189	-0.0780477	0.93779	0.999994
659	NM_025272 11974	2475.37	0.235915	0.228717	1.03147	0.302319	0.999994
660	NM_011370 20430	4815.94	0.0503788	0.203322	0.247779	0.804305	0.999994
661	NM_133655 12520	7960.78	0.0442928	0.187486	0.236246	0.813242	0.999994
662	NM_008686 18023	951.285	-0.0189372	0.244209	-0.077545	0.93819	0.999994
663	NM_007705 12696	355.369	-0.341605	0.200205	-1.70628	0.0879567	0.999994
664	NM_010071 13449	617.093	0.147902	0.368576	0.40128	0.688214	0.999994
665	NM_019573 80707	51.1687	-0.450441	0.400036	-1.126	0.260165	0.999994
666	NM_010798 17319	1310.56	-0.00349088	0.166504	-0.0209657	0.983273	0.999994
667	NM_009226 20641	1093.66	0.0396522	0.169077	0.234521	0.81458	0.999994
668	NM_026219 67530	1993.53	0.0684827	0.172513	0.396971	0.691389	0.999994
669	NM_013664 20405	402.451	-0.115991	0.20624	-0.562407	0.573839	0.999994
670	NM_008925 19089	847.955	0.0939559	0.188227	0.499164	0.617664	0.999994
671	BC005430 17159	3275.78	0.0593642	0.284113	0.208946	0.83449	0.999994
672	NM_009090 20021	529.477	0.0292201	0.219052	0.133394	0.893882	0.999994
673	NM_011607 21923	215.158	0.911197	0.464806	1.96038	0.0499511	0.999994
674	NM_010685 16784	1187.43	-0.010344	0.31948	-0.0323775	0.974171	0.999994
675	NM_010685 16784	2735.55	0.0678103	0.215484	0.314688	0.752998	0.999994
676	W82151 30058	312.784	-0.0675958	0.249013	-0.271455	0.786041	0.999994
677	W82151 30058	182.137	0.174689	0.270359	0.646139	0.51819	0.999994
678	AB023401 17283	251.104	-0.0825577	0.198346	-0.416232	0.677241	0.999994
679	AB023401 17283	41.1756	-0.190267	0.411509	-0.462365	0.64382	0.999994
680	NM_053162 94065	448.355	0.183418	0.178727	1.02625	0.304775	0.999994
681	NM_078477 118445	152.937	0.158232	0.251771	0.628475	0.529693	0.999994
682	NM_008927 26395	1401.85	2.1088e-05	0.178305	0.00011827	0.999906	0.999994
683	NM_134118 106529	392.838	-0.0924136	0.218475	-0.422995	0.672299	0.999994
684	NM_009473 22260	408.628	0.109184	0.199921	0.546135	0.584973	0.999994
685	NM_011252 19655	158.341	-0.153376	0.272661	-0.562517	0.573764	0.999994
686	NM_011252 19655	126.125	0.170111	0.448393	0.379379	0.704407	0.999994
687	NM_134075 105446	328.055	0.157991	0.20141	0.784426	0.43279	0.999994
688	NM_023061 84004	539.653	0.383298	0.515476	0.74358	0.457131	0.999994
689	NM_026660 68294	192.02	0.0115454	0.23795	0.0485204	0.961302	0.999994
690	AV344473 170625	1895.39	-0.148626	0.188148	-0.789942	0.429561	0.999994
691	AV344473 170625	297.258	0.183472	0.313645	0.584967	0.55857	0.999994
692	NM_010063 13426	18.8279	0.0591598	0.651301	0.0908332	0.927625	NA
693	BB456860 14228	310.501	-0.00598656	0.252421	-0.0237166	0.981079	0.999994
694	BB456860 14228	73.6527	-0.0962277	0.353406	-0.272286	0.785402	0.999994
695	BI154147 15516	5993.93	0.0271115	0.191291	0.141729	0.887294	0.999994
696	BI154147 15516	6129.07	0.0701323	0.196938	0.356114	0.721755	0.999994
697	NM_024220 675851	2336.47	0.176208	0.206964	0.851393	0.394551	0.999994
698	NM_025363 66117	527.251	-0.108883	0.217804	-0.499913	0.617137	0.999994
699	NM_010357 14860	168.612	-0.882796	0.358534	-2.46224	0.0138072	0.884121
700	NM_133680 66631	1061.29	-0.0484739	0.200107	-0.24224	0.808594	0.999994
701	NM_011757 22697	214.848	-0.175662	0.281139	-0.624823	0.532087	0.999994
702	NM_007470 11815	1260.86	-1.05495	0.201543	-5.23435	1.65564e-07	0.000178064
703	NM_008959 19210	826.312	-0.0605433	0.217245	-0.278687	0.780485	0.999994
704	NM_010911 18041	438.094	0.0048852	0.181928	0.0268525	0.978577	0.999994
705	AF242857 55946 /// 671800	189.286	-0.0240522	0.213194	-0.112818	0.910175	0.999994
706	AF242857 55946	262.865	0.258448	0.275504	0.938092	0.348197	0.999994
707	NM_133706 69071	48.3155	0.461151	0.450985	1.02254	0.306524	0.999994
708	NM_016688 50996	121.941	-0.120103	0.29937	-0.401186	0.688283	0.999994
709	NM_021549 59047	198.229	0.25568	0.246315	1.03802	0.299262	0.999994
710	NM_019482 55991	91.2996	0.126898	0.45277	0.280271	0.77927	0.999994
711	NM_008619 17454	141.533	-0.0444871	0.245845	-0.180956	0.856402	0.999994
712	BC008174 54683	1601.73	-0.0384817	0.208994	-0.184128	0.853913	0.999994
713	NM_009982 13032	5514.03	-0.142054	0.219454	-0.647304	0.517435	0.999994
714	NM_008797 18563	80.4442	-0.727678	0.284999	-2.55327	0.0106718	0.768829
715	NM_021538 59042	1319.74	-0.0131838	0.179305	-0.0735273	0.941386	0.999994
716	NM_010749 17113	2974.98	0.0768413	0.195003	0.394052	0.693543	0.999994
717	NM_010749 17113	462.149	0.0200325	0.405057	0.0494559	0.960556	0.999994
718	NM_054097 117150	422.805	0.0353861	0.181365	0.19511	0.845307	0.999994
719	NM_054097 117150	18.5308	0.0566168	0.523001	0.108254	0.913794	NA
720	NM_134083 105670	474.223	0.0817891	0.232192	0.352248	0.724652	0.999994
721	NM_134083 105670	206.547	-0.485771	0.23048	-2.10765	0.035061	0.999994
722	NM_133735 71799	139.971	0.100014	0.240761	0.415406	0.677845	0.999994
723	NM_009729 11984	3550.82	0.149903	0.280408	0.53459	0.592934	0.999994
724	NM_013536 14791	1240.6	-0.0204979	0.162618	-0.126049	0.899693	0.999994
725	NM_009736 12017	1769.44	0.105026	0.17926	0.585886	0.557952	0.999994
726	BC024625 14923	490.703	0.162994	0.215116	0.757703	0.448629	0.999994
727	NM_080557	12.2416	-0.707162	0.632274	-1.11844	0.263378	NA
728	BB474887 80889	73.4276	0.0901256	0.310715	0.290059	0.771771	0.999994
729	BB474887 80889	29.2322	-0.307563	0.443899	-0.692866	0.488394	0.999994
730	NM_010443 15369	1260.57	0.0536115	0.193829	0.276592	0.782094	0.999994
731	NM_025412 66194	96.3303	0.0133561	0.276637	0.0482803	0.961493	0.999994
732	NM_007656 12521	548.039	-0.279069	0.190995	-1.46114	0.143978	0.999994
733	AV382118 56199	485.624	0.0690084	0.29029	0.237722	0.812097	0.999994
734	AV382118 56199	59.1037	-0.0479528	0.362937	-0.132124	0.894886	0.999994
735	NM_013647 20055	10514.6	0.00535023	0.172236	0.0310634	0.975219	0.999994
736	BC019502 12111	8727.13	0.308935	0.20666	1.4949	0.134941	0.999994
737	AI323543 18611	1620.75	-0.0387772	0.200429	-0.19347	0.846591	0.999994
738	AI323543 18611	1555.71	0.0105729	0.213863	0.049438	0.96057	0.999994
739	AB034914 11430	523.17	0.0551359	0.26634	0.207013	0.835999	0.999994
740	AB034914 11430	336.705	0.0377557	0.239312	0.157768	0.87464	0.999994
741	NM_008776 18476	172.15	0.108561	0.285614	0.380098	0.703873	0.999994
742	NM_008183 14863	3028.05	-0.233202	0.198873	-1.17262	0.240949	0.999994
743	NM_010945 18201	422.619	-0.149153	0.228512	-0.652713	0.513941	0.999994
744	NM_012007 26898	14.6703	0.632253	0.555277	1.13863	0.254859	NA
745	NM_133918 100952	578.237	-0.0307304	0.199564	-0.153988	0.877619	0.999994
746	AY074806 51788 /// 666634 /// 669445	4479.44	0.446974	0.203713	2.19414	0.0282254	0.999994
747	NM_010358 14862	5478.05	-0.322498	0.213896	-1.50774	0.131622	0.999994
748	NM_025843 66916	1671.72	0.203081	0.18646	1.08914	0.276093	0.999994
749	AF180518 57436	975.643	-0.405888	0.308211	-1.31692	0.187867	0.999994
750	AF180518 57436	2309.37	-0.227823	0.19694	-1.15682	0.247348	0.999994
751	NM_011292 20005 /// 637379	9879.71	0.0063883	0.151046	0.0422938	0.966264	0.999994
752	BG796845 20823	481.852	0.0222153	0.219839	0.101053	0.919509	0.999994
753	BG796845 20823	847.196	-0.0212907	0.249165	-0.0854484	0.931905	0.999994
754	BG796845 20823	738.163	0.00894921	0.215971	0.0414372	0.966947	0.999994
755	BC011116 66905	1119.65	-0.0941546	0.185395	-0.507859	0.611553	0.999994
756	NM_023041 19298	203.981	-0.00525886	0.312469	-0.01683	0.986572	0.999994
757	NM_025887 271457	2002.77	-0.096296	0.181018	-0.531968	0.594748	0.999994
758	NM_017367 12453	3429.46	-0.0462718	0.161696	-0.286166	0.774751	0.999994
759	NM_021513 59016	863.472	-0.0384309	0.179352	-0.214276	0.830332	0.999994
760	NM_009804 12359	2294.66	-0.147463	0.165226	-0.892498	0.372126	0.999994
761	NM_009804 12359	1385.69	-0.116876	0.219296	-0.532961	0.594061	0.999994
762	NM_026473 67951	1612.71	-0.122677	0.28229	-0.434579	0.663868	0.999994
763	NM_133232 170768	329.396	0.133598	0.315518	0.423424	0.671986	0.999994
764	BC004578 19891	138.44	-0.0671322	0.333185	-0.201486	0.840318	0.999994
765	NM_013479 12049	11.3607	-0.455405	0.621084	-0.733242	0.463411	NA
766	NM_010736 17000	532.835	0.148586	0.218033	0.681486	0.495564	0.999994
767	NM_018888 56046	48.1242	0.0786811	0.376274	0.209106	0.834366	0.999994
768	AF262046 30957	45.9399	0.0305343	0.53763	0.0567942	0.954709	0.999994
769	NM_133691 67959	866.367	-0.115341	0.189033	-0.610164	0.541753	0.999994
770	NM_023203 66422	360.018	0.229065	0.228675	1.00171	0.316486	0.999994
771	NM_016898 53599	3749.23	-0.23987	0.164544	-1.45778	0.1449	0.999994
772	BB468025 54381	2678.52	-0.242979	0.187541	-1.29561	0.195111	0.999994
773	NM_010499 15936	779.894	-0.813139	0.340219	-2.39005	0.0168462	0.966298
774	NM_019748 56459	586.462	0.230139	0.29478	0.780712	0.434972	0.999994
775	NM_019423 54326	9.97927	-0.627671	0.857402	-0.732062	0.464131	NA
776	NM_133747 72722	408.657	-0.0615796	0.182337	-0.337723	0.735572	0.999994
777	BE986812 69981	1293.43	0.0373977	0.21518	0.173797	0.862025	0.999994
778	BE986812 69981	1263.39	0.0383353	0.215033	0.178276	0.858506	0.999994
779	NM_025922 16434	455.54	0.0722797	0.25824	0.279893	0.779559	0.999994
780	BC008102 20911	114.763	0.151867	0.341455	0.444763	0.656491	0.999994
781	NM_022015 63856	52.7059	0.115431	0.358098	0.322345	0.747191	0.999994
782	NM_022015 63856	172.509	-0.0715079	0.345271	-0.207106	0.835927	0.999994
783	BC008119 18242	3190.65	-0.301094	0.197811	-1.52213	0.127978	0.999994
784	NM_011295 20042 /// 432865 /// 627835 /// 668354 /// 670751 /// 670832 /// 671641 /// 672008 /// 672415 /// 676277	9812.13	0.0434603	0.181958	0.238848	0.811223	0.999994
785	NM_007392 11475	4766.69	-0.35368	0.32589	-1.08527	0.277801	0.999994
786	NM_009964 12955	303.556	0.0620935	0.232101	0.267528	0.789063	0.999994
787	BC011134 81600	16.3889	0.691246	0.5833	1.18506	0.235993	NA
788	NM_016765 51793	867.29	-0.358229	0.187639	-1.90914	0.0562442	0.999994
789	NM_007477 11841	594.606	0.0547794	0.302173	0.181285	0.856144	0.999994
790	NM_007477 11841	135.672	-0.107443	0.490507	-0.219044	0.826616	0.999994
791	NM_019977 56727	7.10868	0.768922	0.955823	0.804461	0.421131	NA
792	BE981338 53872	2072.4	-0.0144971	0.19024	-0.0762045	0.939256	0.999994
793	BE981338 53872	1668.67	-0.0314663	0.234523	-0.134172	0.893267	0.999994
794	BE981338 53872	100.537	-0.264978	0.272561	-0.972178	0.330962	0.999994
795	NM_011403 20533	80.2918	-0.348351	0.526105	-0.662133	0.507886	0.999994
796	BB037317 30960	2364.13	-0.0092084	0.163448	-0.0563386	0.955072	0.999994
797	BB037317 30960	3408	0.0444723	0.17033	0.261094	0.79402	0.999994
798	L25126 13205	1152.43	-0.0189754	0.210012	-0.0903538	0.928006	0.999994
799	NM_013467 11668	2580.73	-0.48915	0.285533	-1.71311	0.086692	0.999994
800	BB705823 269593	706.147	-0.0490158	0.265121	-0.184881	0.853322	0.999994
801	NM_133933 103963	1511.47	0.130225	0.202918	0.64176	0.521029	0.999994
802	NM_133869 99712	2079.17	0.118025	0.182367	0.647186	0.517512	0.999994
803	NM_025932 67043	1029.75	0.145149	0.173951	0.834426	0.404041	0.999994
804	NM_020043 56741	244.947	0.125489	0.49215	0.254981	0.798738	0.999994
805	NM_020043 56741	167.864	0.18395	0.446379	0.412095	0.68027	0.999994
806	NM_019912 56550	270.187	0.0818645	0.233805	0.35014	0.726234	0.999994
807	NM_019912 56550	2654.37	-0.0274732	0.170324	-0.1613	0.871857	0.999994
808	NM_019912 56550	1685.35	-0.0167741	0.16471	-0.10184	0.918883	0.999994
809	NM_008617 17448	2379.5	0.0778715	0.185324	0.420191	0.674346	0.999994
810	NM_025387 66154	1228.17	0.319968	0.17548	1.82339	0.0682444	0.999994
811	NM_019814 56295	875.255	0.164362	0.183625	0.895095	0.370737	0.999994
812	NM_019814 56295	126.009	0.0476198	0.245095	0.194291	0.845948	0.999994
813	BB833716 22129	164.298	0.01855	0.218968	0.0847154	0.932488	0.999994
814	BB833716 22129	765.386	-0.0374109	0.216298	-0.17296	0.862683	0.999994
815	BB833716 22129	273.915	-0.0270383	0.211895	-0.127603	0.898464	0.999994
816	NM_016897 53600	1576.01	0.0478861	0.196785	0.243343	0.80774	0.999994
817	NM_007926 13722	692.644	0.0394315	0.191173	0.20626	0.836588	0.999994
818	NM_009534 22601	50.2406	-0.573642	0.409135	-1.40209	0.160889	0.999994
819	U95826 12452	1109.38	-0.191918	0.194908	-0.984657	0.324793	0.999994
820	NM_025951 67073	431.476	-0.061032	0.212577	-0.287105	0.774032	0.999994
821	NM_025458 66269	9.34677	0.888562	0.749019	1.1863	0.235504	NA
822	NM_010950 18223	210.977	-0.129682	0.293154	-0.442367	0.658224	0.999994
823	NM_007633 12447	37.5746	0.026539	0.426158	0.062275	0.950344	0.999994
824	NM_007838 13200	2456.83	0.0199756	0.24631	0.0810994	0.935363	0.999994
825	NM_134104 595136	1359.13	0.103752	0.221414	0.468589	0.639363	0.999994
826	NM_134104 595136	1286.13	0.0555047	0.22846	0.242951	0.808043	0.999994
827	BC010209 67568	4130.78	-0.0267924	0.164169	-0.1632	0.870361	0.999994
828	J05186 12304	1035.02	0.0521798	0.279352	0.186789	0.851826	0.999994
829	NM_008908 19038	3530.35	0.234608	0.23917	0.980926	0.326629	0.999994
830	NM_011722 22428	1013.1	0.383918	0.444156	0.864377	0.387381	0.999994
831	NM_030692 83493	1092.64	-0.00403989	0.181319	-0.0222806	0.982224	0.999994
832	NM_011062 18607	437.468	0.10531	0.205074	0.513524	0.607585	0.999994
833	NM_016703 50907	395.47	-0.101593	0.211189	-0.481051	0.630481	0.999994
834	NM_016753 17035	1136.94	0.474773	0.212362	2.23568	0.0253725	0.999994
835	AF072370 22241	23.879	-0.518382	0.66133	-0.783846	0.43313	0.999994
836	NM_010444 15370	677.803	-0.149774	0.238065	-0.629132	0.529262	0.999994
837	NM_011968 26443	2512.7	-0.0019924	0.165142	-0.0120648	0.990374	0.999994
838	NM_019953 56530	38.9959	-0.0989134	0.475223	-0.208141	0.835119	0.999994
839	AK005130 66999	2035.25	-0.151284	0.230508	-0.656307	0.511626	0.999994
840	AV061337 107358	2220.67	0.0417681	0.175529	0.237956	0.811915	0.999994
841	NM_023167 66163	713.993	-0.00453788	0.172482	-0.0263092	0.979011	0.999994
842	NM_020006 56699	218.983	-0.206474	0.363395	-0.568182	0.569911	0.999994
843	NM_011956 26426	375.564	0.24684	0.213945	1.15376	0.2486	0.999994
844	BC026051 16779	593.1	-0.190251	0.233074	-0.816271	0.414345	0.999994
845	NM_007984 14086	3702.09	0.659367	0.463596	1.42229	0.154942	0.999994
846	NM_007984 14086	26.9526	0.215599	0.49629	0.434422	0.663982	0.999994
847	NM_007984 14086	16.0793	0.41533	0.57395	0.723635	0.46929	NA
848	NM_015801 50767	159.929	0.341501	0.343593	0.99391	0.320267	0.999994
849	NM_138311 171506	8.55902	0.800471	0.858537	0.932366	0.351148	NA
850	NM_018730 622534	8097.18	-0.0546068	0.15749	-0.346732	0.728793	0.999994
851	NM_018730 622534	6118.09	-0.0101356	0.153334	-0.0661015	0.947297	0.999994
852	NM_009156 20364	246.629	0.0171497	0.205525	0.0834435	0.933499	0.999994
853	NM_013535 14790	1664.45	-0.102585	0.173205	-0.592278	0.553665	0.999994
854	NM_011271 19752	17.3714	0.446892	0.889549	0.50238	0.6154	NA
855	BB815380 20747	2132.65	-0.0983074	0.19749	-0.497784	0.618636	0.999994
856	BB815380 20747	920.967	-0.0871921	0.176155	-0.494975	0.620618	0.999994
857	BC002187 57320	1418.25	-0.0748174	0.164536	-0.454719	0.649312	0.999994
858	NM_026405 67844	1006.36	-0.0486133	0.335874	-0.144737	0.884919	0.999994
859	NM_080559 73723	5115.35	0.281571	0.236799	1.18907	0.234412	0.999994
860	U25633 13730	3785.51	0.351535	0.245501	1.43191	0.15217	0.999994
861	BC003788 18950	2897.17	-0.229422	0.179316	-1.27943	0.200747	0.999994
862	NM_010362 14873	375.324	0.269699	0.378975	0.711653	0.47668	0.999994
863	NM_133901 100683	530.325	-0.115546	0.224408	-0.51489	0.60663	0.999994
864	NM_053208 112406	710.284	-0.19634	0.279137	-0.703382	0.481818	0.999994
865	NM_011262 19708	664.707	-0.272378	0.179184	-1.5201	0.128487	0.999994
866	BC003746 433780 /// 51812 /// 666215	325.709	0.0595723	0.190989	0.311915	0.755105	0.999994
867	NM_023431 68114	357.293	0.0428915	0.222844	0.192473	0.847371	0.999994
868	NM_133930 171508	279.65	0.0213029	0.220305	0.0966974	0.922967	0.999994
869	NM_011734 22619	132.737	-0.0059775	0.318768	-0.0187519	0.985039	0.999994
870	NM_011734 22619	88.3089	0.126417	0.370076	0.341598	0.732653	0.999994
871	BC003239 15239	322.274	0.127666	0.240553	0.530719	0.595613	0.999994
872	NM_009191 20480	84.5918	0.317976	0.366019	0.868744	0.384987	0.999994
873	NM_009343 21652	163.074	-0.131084	0.296566	-0.442006	0.658485	0.999994
874	NM_010902 18024	1860.78	-0.283971	0.178598	-1.59	0.111835	0.999994
875	NM_007971 14056	162.789	0.740142	0.281092	2.63309	0.00846113	0.67351
876	NM_133967 102193	336.986	0.106223	0.274546	0.386903	0.698828	0.999994
877	NM_011290 19988	7227.03	-0.0414426	0.167482	-0.247445	0.804564	0.999994
878	NM_025597 66495	1966.18	0.00272579	0.177587	0.0153491	0.987754	0.999994
879	BB320416 58246	201.913	0.0660629	0.291144	0.226908	0.820496	0.999994
880	BB320416 58246	155.906	0.023838	0.273647	0.0871122	0.930582	0.999994
881	BB320416 58246	93.9118	0.00855069	0.357772	0.0238999	0.980932	0.999994
882	NM_009722 11938	1235.29	-0.46913	0.195368	-2.40126	0.0163385	0.953523
883	NM_025274 434423	54.4605	-0.145634	0.351178	-0.414702	0.67836	0.999994
884	NM_016665 20892	388.466	0.271753	0.218029	1.24641	0.212614	0.999994
885	NM_016861 54132	2264.68	0.197688	0.22867	0.864511	0.387307	0.999994
886	NM_007915 13663	998.334	-0.0570751	0.176495	-0.323381	0.746407	0.999994
887	NM_025982 67125	1380.93	-0.0213307	0.212397	-0.100428	0.920004	0.999994
888	U97079 20624	421.413	0.0319387	0.181042	0.176416	0.859967	0.999994
889	NM_010790 17279	45.9543	1.5748	0.495106	3.18073	0.00146906	0.223069
890	NM_025897 101867	120.095	-0.0262775	0.366007	-0.0717951	0.942765	0.999994
891	NM_054055 114644	57.0225	0.365997	0.467317	0.783188	0.433517	0.999994
892	AF326547 14415	22.637	0.281997	0.445603	0.632842	0.526837	0.999994
893	AF326547 14415	6.13389	0.408659	0.8563	0.477238	0.633192	NA
894	NM_016748 51797	379.314	0.125375	0.237734	0.527377	0.597932	0.999994
895	NM_011446 20680	657.4	0.557317	0.887865	0.627705	0.530197	0.999994
896	NM_025628 110323	3017.44	0.123504	0.182745	0.675828	0.49915	0.999994
897	NM_011499 20901	792.621	-0.0168817	0.179687	-0.0939505	0.925148	0.999994
898	NM_025983 67126	2575.86	0.212707	0.165887	1.28224	0.199759	0.999994
899	AW228855 56215	583.449	0.104127	0.2088	0.498691	0.617997	0.999994
900	NM_019673 56456	392.734	0.124293	0.194785	0.638101	0.523408	0.999994
901	AK018125 28030	380.767	0.0479279	0.202986	0.236115	0.813344	0.999994
902	NM_009423 22032	14.2792	-0.435071	0.572657	-0.759742	0.447409	NA
903	NM_008608 17387	227.503	-0.407989	0.211216	-1.93162	0.0534068	0.999994
904	BC018194 80294	232.451	-0.464186	0.377556	-1.22945	0.218903	0.999994
905	NM_023434 268741	488.4	0.0437268	0.184372	0.237166	0.812528	0.999994
906	NM_009862 12544	52.3837	0.47919	0.338136	1.41715	0.156439	0.999994
907	NM_007707 12702	228.285	-0.240141	0.280925	-0.854825	0.392648	0.999994
908	NM_019712 56438	1760.3	0.145737	0.157687	0.924213	0.355375	0.999994
909	NM_019712 56438	341.67	0.0993806	0.27204	0.365317	0.714875	0.999994
910	BC005618 17075	21.7927	-0.792901	0.57037	-1.39015	0.164483	NA
911	NM_019719 56424	1000.96	-0.103968	0.174281	-0.596556	0.550804	0.999994
912	AV095579 140858	906.373	0.11554	0.247794	0.466274	0.64102	0.999994
913	NM_007522 12015	446.496	-0.18032	0.226853	-0.794878	0.426685	0.999994
914	NM_007522 12015	440.386	0.0534503	0.210197	0.254287	0.799274	0.999994
915	NM_008550 17160	245.685	-0.0211362	0.201928	-0.104672	0.916636	0.999994
916	NM_019685 56505	318.488	-0.238523	0.193751	-1.23108	0.218293	0.999994
917	NM_008616 22685	70.2135	-0.240401	0.429945	-0.559143	0.576064	0.999994
918	NM_009532 22594	208.091	0.0565185	0.20418	0.276807	0.781928	0.999994
919	NM_008985 19275 /// 669060	3.12286	-1.12572	1.18315	-0.951461	0.34137	NA
920	NM_009242 20692	14285.7	0.164003	0.189963	0.863343	0.387949	0.999994
921	AF327929 19376	639.926	-0.533975	0.203034	-2.62998	0.0085389	0.674909
922	AF327929 19376	746.218	-0.505578	0.219807	-2.3001	0.0214425	0.999994
923	AF276917 93692	748.188	0.369529	0.304676	1.21286	0.225184	0.999994
924	AF276917 93692	227.105	0.222801	0.41118	0.541858	0.587916	0.999994
925	BI658627 20377	196.803	-0.483492	0.251858	-1.9197	0.054896	0.999994
926	NM_025485 64655	331.486	-0.127183	0.213379	-0.596041	0.551148	0.999994
927	BC010808 70129	23.8315	0.377589	0.482576	0.782444	0.433954	0.999994
928	NM_008233 15193	92.7428	-0.226073	0.259634	-0.870737	0.383898	0.999994
929	NM_031184 83396	468.518	-0.225418	0.278985	-0.807996	0.419093	0.999994
930	NM_031184 83396	154.909	-0.284949	0.263124	-1.08295	0.278831	0.999994
931	AF282255 54720	352.233	0.19717	0.253026	0.779248	0.435834	0.999994
932	AF282255 54720	36.2141	0.0230693	0.384354	0.060021	0.952139	0.999994
933	NM_011236 19365	58.2308	0.0283787	0.342839	0.0827757	0.93403	0.999994
934	NM_009079 19934 /// 623483 /// 627737 /// 632026 /// 634567	5772.68	0.0572542	0.167078	0.342681	0.731839	0.999994
935	NM_025567 66445	1256.96	0.0466186	0.189701	0.245748	0.805877	0.999994
936	BC024944 52530	382.735	0.152082	0.255919	0.594257	0.55234	0.999994
937	BC024944 52530	643.092	0.0892289	0.214067	0.416827	0.676805	0.999994
938	AI461712 70984	797.604	0.183663	0.287953	0.637824	0.523589	0.999994
939	NM_030561 80748	973.791	-0.00973289	0.203714	-0.0477773	0.961894	0.999994
940	NM_030561 80748	1011.34	0.0920854	0.168247	0.547323	0.584157	0.999994
941	NM_007711 12725	203.341	0.132443	0.240206	0.551374	0.581377	0.999994
942	BG965399 24044	1129.15	-0.0511006	0.226649	-0.225461	0.821621	0.999994
943	BI251808 13078	3480.39	-0.458956	0.204108	-2.2486	0.024538	0.999994
944	BI251808 13078	305.492	-0.562799	0.248605	-2.26383	0.0235847	0.999994
945	BC010712 58521	1732.99	0.00141429	0.203963	0.00693405	0.994467	0.999994
946	NM_017393 53895	302.453	-0.253103	0.22477	-1.12605	0.260143	0.999994
947	NM_017393 53895	365.95	-0.192905	0.212723	-0.906838	0.364492	0.999994
948	NM_080575 68738	216.664	0.41113	0.351982	1.16804	0.242789	0.999994
949	NM_008911 19044	155.178	-0.209993	0.281767	-0.745271	0.456108	0.999994
950	BC003967 74048	1544.12	0.26826	0.235643	1.13842	0.254946	0.999994
951	NM_018817 54380	214.566	-0.0791711	0.207483	-0.381578	0.702774	0.999994
952	NM_008502 16897	430.49	-0.0688634	0.201489	-0.341773	0.732522	0.999994
953	NM_033572 94254	124.625	-0.00365775	0.320811	-0.0114016	0.990903	0.999994
954	NM_013691 21827	716.442	-0.0719751	0.252782	-0.284732	0.77585	0.999994
955	NM_019883 22186 /// 666586 /// 669193 /// 676687	11170.7	0.0264331	0.174525	0.151457	0.879615	0.999994
956	NM_009776 12258	8941.9	-0.304618	0.171963	-1.77142	0.0764916	0.999994
957	NM_011107 18778	6.64042	-0.131884	0.858538	-0.153614	0.877914	NA
958	NM_016907 20732	19.5888	0.365081	0.518726	0.703803	0.481555	NA
959	NM_025791 66836	468.835	0.0719992	0.193262	0.372547	0.709486	0.999994
960	NM_009201 20514	1247.18	-0.462656	0.189143	-2.44606	0.0144426	0.894908
961	NM_008321 15903	1596.02	-0.0593591	0.381052	-0.155777	0.876209	0.999994
962	NM_026193 67489	441.908	0.013055	0.281397	0.0463935	0.962997	0.999994
963	BC011081 17436 /// 624892 /// 677317	546.92	-0.481028	0.210852	-2.28135	0.0225278	0.999994
964	NM_026635 68250	1533.98	0.276872	0.20449	1.35397	0.175747	0.999994
965	NM_026635 68250	831.476	0.343126	0.232874	1.47344	0.140632	0.999994
966	NM_020561 57319	3221.68	0.116675	0.204527	0.57046	0.568366	0.999994
967	NM_053075 19744	3018.41	0.00666982	0.179994	0.0370559	0.97044	0.999994
968	NM_009207 20535	284.133	0.161839	0.203088	0.79689	0.425515	0.999994
969	NM_015772 50524	50.1083	-0.302129	0.354758	-0.85165	0.394408	0.999994
970	NM_019741 56485	5.31602	-0.328628	1.13842	-0.28867	0.772834	NA
971	NM_021487 66240	10.395	-0.304149	0.686177	-0.443251	0.657584	NA
972	NM_010715 16881	170.419	0.790053	0.300875	2.62585	0.00864325	0.676755
973	BF608828 22070	15968	0.0259862	0.167911	0.154761	0.877009	0.999994
974	BF608828 22070	5.82916	0.264625	0.93343	0.283497	0.776796	NA
975	NM_009153 20347	25.6413	-0.57948	0.72437	-0.799978	0.423723	0.999994
976	NM_007423 11576	12.4723	1.28903	0.692136	1.8624	0.0625469	NA
977	NM_007423 11576	11.727	-0.522769	0.717036	-0.72907	0.465959	NA
978	NM_007533 12039	204.889	-0.0519228	0.23016	-0.225594	0.821517	0.999994
979	NM_030238 13424	1874.64	0.14572	0.180473	0.807432	0.419418	0.999994
980	NM_007443 11699	8.37587	0.0688471	0.921899	0.0746797	0.94047	NA
981	NM_138954 192658	7.70623	-0.563909	1.06085	-0.531565	0.595027	NA
982	NM_013859 29805	234.333	-0.0932201	0.200045	-0.465995	0.641219	0.999994
983	NM_025711 66695	1378.85	0.98164	0.269474	3.6428	0.000269687	0.0682466
984	NM_011504 20912	1073.97	-0.0389248	0.179451	-0.21691	0.828279	0.999994
985	NM_025286 20530	947.188	-0.164555	0.17243	-0.954331	0.339916	0.999994
986	NM_021550 59048	810.477	0.080987	0.188424	0.429814	0.667331	0.999994
987	NM_033444 114584	2493.4	0.226122	0.211278	1.07025	0.284505	0.999994
988	NM_009652 11651	1692.88	0.181902	0.182253	0.998072	0.318244	0.999994
989	U91905 20378	29.1507	-0.393235	0.554184	-0.709575	0.477967	0.999994
990	AW701127 13669	1968.07	-0.104494	0.207039	-0.504707	0.613764	0.999994
991	AW701127 13669	261.394	0.159394	0.273489	0.582817	0.560016	0.999994
992	AW701127 13669	617.478	0.132498	0.234256	0.565613	0.571657	0.999994
993	BI217574 192166	79.8858	-0.0684078	0.334292	-0.204635	0.837857	0.999994
994	NM_025358 66108	1121.27	-0.013621	0.199163	-0.0683912	0.945474	0.999994
995	NM_023223 107995	165.261	0.499527	0.339797	1.47007	0.141542	0.999994
996	AF098949 12850	241.353	0.00696956	0.20753	0.0335834	0.973209	0.999994
997	NM_009255 20720	2549.9	-0.279175	0.183426	-1.522	0.128009	0.999994
998	NM_007898 13595	714.935	0.0384752	0.216553	0.177671	0.858981	0.999994
999	NM_025736 66736	1481.15	0.00764941	0.180863	0.042294	0.966264	0.999994
1000	NM_013608 17938	5206.85	0.00507274	0.159557	0.0317926	0.974637	0.999994
1001	AY091600 84505	18.6977	0.189138	0.563511	0.335642	0.737141	NA
1002	NM_053177 94178	146.827	0.115745	0.27274	0.424379	0.67129	0.999994
1003	NM_053177 94178	416.253	0.211994	0.213171	0.99448	0.319989	0.999994
1004	NM_019517 56175	225.019	-0.223221	0.253853	-0.879334	0.37922	0.999994
1005	D88187 19273	96.4675	-0.000820701	0.297412	-0.00275948	0.997798	0.999994
1006	NM_019676 18799	183.731	-0.278775	0.245705	-1.13459	0.256546	0.999994
1007	NM_023125 16644	11.7733	-1.04236	0.7048	-1.47895	0.139155	NA
1008	NM_013475 11818	47.0272	-0.24555	0.443727	-0.55338	0.580003	0.999994
1009	NM_011991 26572	1068.8	-0.00915853	0.177748	-0.0515252	0.958907	0.999994
1010	BC009119 19299	901.105	-0.0590303	0.1676	-0.352209	0.724681	0.999994
1011	AK018443 22215	1210.05	-0.0599114	0.242368	-0.247192	0.80476	0.999994
1012	AK018443 22215	97.2222	-0.00285892	0.349029	-0.00819107	0.993465	0.999994
1013	AK018443 22215	206.599	-0.108649	0.245741	-0.44213	0.658395	0.999994
1014	NM_138749 140570	890.997	0.0617642	0.282474	0.218654	0.82692	0.999994
1015	NM_007991 14113	826.046	0.0243758	0.270184	0.0902192	0.928113	0.999994
1016	NM_007991 14113	929.43	-0.0202411	0.251425	-0.0805055	0.935835	0.999994
1017	BC021352 26432	367.071	0.385065	0.252521	1.52488	0.127288	0.999994
1018	BC021352 26432	481.742	0.199448	0.220612	0.904071	0.365958	0.999994
1019	NM_013669 20616	17.3609	0.148736	0.561796	0.264751	0.791201	NA
1020	NM_011656 22156	131.964	-0.294589	0.386325	-0.762541	0.445737	0.999994
1021	NM_019581 56055	476.517	-0.0726466	0.248467	-0.292379	0.769997	0.999994
1022	NM_019581 56055	113.198	0.184249	0.260734	0.706655	0.479781	0.999994
1023	NM_016706 12812	113.033	-0.0793418	0.262143	-0.302667	0.762144	0.999994
1024	NM_013519 14234	78.4959	-0.193784	0.357162	-0.542565	0.587429	0.999994
1025	NM_010294 14626	12.565	3.30624	0.880701	3.7541	0.000173968	NA
1026	BC002055 12257	2391.03	0.169182	0.24815	0.681776	0.495381	0.999994
1027	NM_080837 28106	546.044	0.146881	0.229317	0.640514	0.521839	0.999994
1028	NM_010074 13482	773.021	-0.0955986	0.32964	-0.290009	0.77181	0.999994
1029	NM_016904 54124	1157.99	0.234645	0.269829	0.869605	0.384516	0.999994
1030	NM_026124 67388	1647.32	0.0510899	0.236426	0.216093	0.828915	0.999994
1031	BC009002 74194	610.271	-0.00440639	0.27065	-0.0162808	0.98701	0.999994
1032	BC009002 74194	192.784	-0.301768	0.271722	-1.11058	0.26675	0.999994
1033	NM_009250 20713	20.2632	0.0775597	0.477045	0.162583	0.870846	NA
1034	BC012235 26416	1655.31	0.0235219	0.210274	0.111863	0.910932	0.999994
1035	BC012235 26416	64.0175	-0.0587634	0.434263	-0.135318	0.892361	0.999994
1036	BG916066 66646	501.512	0.0186764	0.201571	0.0926542	0.926178	0.999994
1037	BG916066 66646	286.322	0.0157926	0.255901	0.0617138	0.950791	0.999994
1038	NM_025928 67037	71.7612	0.193146	0.329756	0.585723	0.558062	0.999994
1039	NM_027898 52857	291.118	0.174766	0.280366	0.623349	0.533056	0.999994
1040	NM_031375 83485	233.072	0.0384672	0.262263	0.146674	0.883389	0.999994
1041	NM_026239 67564	66.1558	0.431207	0.381723	1.12963	0.25863	0.999994
1042	NM_009322 21375	3.99864	1.01512	1.08834	0.93272	0.350964	NA
1043	NM_008820 18624	2201.08	-0.0538897	0.333186	-0.161741	0.87151	0.999994
1044	NM_026481 67971	2273.99	0.0796547	0.226218	0.352115	0.724752	0.999994
1045	BG069095 15900	388.817	0.0169274	0.292908	0.0577908	0.953915	0.999994
1046	NM_008126 14620	17.4271	-0.15153	1.00501	-0.150774	0.880154	NA
1047	NM_010112 13644	203.521	0.065087	0.218263	0.298204	0.765548	0.999994
1048	NM_009420 22024	28.4711	0.214773	0.468166	0.458753	0.646411	0.999994
1049	NM_007529 12032	5.80606	-1.11807	0.972116	-1.15014	0.250087	NA
1050	NM_025963 621772 /// 636539 /// 666274 /// 668457 /// 67097	7039.77	-0.024783	0.197465	-0.125505	0.900124	0.999994
1051	AW539046 67996	769.685	-0.0395538	0.189591	-0.208627	0.83474	0.999994
1052	AW539046 67996	1124.18	0.104533	0.209281	0.499488	0.617435	0.999994
1053	NM_025812 66867	637.25	0.0583186	0.237394	0.245662	0.805944	0.999994
1054	AI639846 21413	3143.85	0.0651839	0.302736	0.215316	0.829521	0.999994
1055	AI639846 21413	2969.38	0.182097	0.318649	0.571467	0.567683	0.999994
1056	AI639846 21413	7.75463	0.314068	0.805001	0.390146	0.696429	NA
1057	NM_133777 77891	1145.05	0.252358	0.18378	1.37315	0.169707	0.999994
1058	NM_025797 109672	5328.08	-0.141743	0.165472	-0.856597	0.391668	0.999994
1059	NM_009975 13001	1065.53	0.100803	0.186068	0.54175	0.587991	0.999994
1060	NM_008877 18815	20.5821	0.125174	0.529031	0.236611	0.812959	NA
1061	BC004574 59028	233.135	-0.448087	0.207482	-2.15964	0.0308004	0.999994
1062	BB166592 21974	2127.9	-0.00734907	0.21694	-0.0338761	0.972976	0.999994
1063	BB166592 21974	117.928	0.154132	0.352117	0.43773	0.661582	0.999994
1064	NM_013791 27418	407.52	-0.0682513	0.198994	-0.342981	0.731613	0.999994
1065	NM_013791 27418	8.86375	1.37064	0.819709	1.6721	0.094504	NA
1066	NM_019734 11886	3512.43	0.0353297	0.239201	0.147699	0.882581	0.999994
1067	NM_138660 192160	409.819	0.00796929	0.232095	0.0343363	0.972609	0.999994
1068	NM_008195	57.8733	0.325926	0.320348	1.01741	0.308958	0.999994
1069	NM_028227 72399	261.851	-0.0630044	0.219706	-0.286767	0.774291	0.999994
1070	NM_028227 72399	45.4249	-0.254544	0.376974	-0.675231	0.499529	0.999994
1071	AW744319 12831	2967.38	0.144448	0.200726	0.71963	0.471753	0.999994
1072	AW744319 12831	192.182	0.291574	0.473178	0.616203	0.53776	0.999994
1073	NM_011801 23837	978.489	0.0832331	0.191765	0.434036	0.664262	0.999994
1074	NM_133806 107652 /// 640502	1785.44	-0.0220456	0.237721	-0.0927373	0.926112	0.999994
1075	NM_133806 107652	30.2775	0.00461748	0.660492	0.00699097	0.994422	0.999994
1076	NM_133806 107652	127.856	0.0685389	0.24284	0.282239	0.77776	0.999994
1077	NM_010436 15270	232.211	0.616895	0.254482	2.42412	0.0153456	0.920553
1078	NM_134100 106073	558.862	-0.210929	0.274863	-0.767395	0.442847	0.999994
1079	NM_018736 17535	94.7752	0.18595	0.304596	0.610481	0.541544	0.999994
1080	NM_019564 56213	2729.25	-0.42671	0.237068	-1.79995	0.0718687	0.999994
1081	NM_011014 18391	340.777	0.0581438	0.286936	0.202636	0.839419	0.999994
1082	NM_017397 53975	258.794	-0.213098	0.254908	-0.835981	0.403165	0.999994
1083	NM_011918 24131	4.45058	-0.77355	1.03821	-0.745081	0.456223	NA
1084	NM_008923 19085	78.7127	-0.093354	0.285563	-0.326912	0.743734	0.999994
1085	NM_008923 19085	3.84629	1.86523	1.18691	1.57151	0.116064	NA
1086	AK002290 81489	654.381	-0.214735	0.272465	-0.78812	0.430626	0.999994
1087	AK002290 81489	265.777	-0.0786107	0.228932	-0.34338	0.731313	0.999994
1088	BC027435 68014	53.1017	0.697363	0.341441	2.04241	0.0411111	0.999994
1089	NM_133715 544817	217.143	-0.179867	0.218408	-0.823536	0.410203	0.999994
1090	NM_138315 171580	220.69	-0.00950227	0.219003	-0.0433888	0.965392	0.999994
1091	NM_134045 108760	285.744	4.71776e-05	0.385482	0.000122386	0.999902	0.999994
1092	BC014753	14.5308	0.404744	0.556939	0.72673	0.467391	NA
1093	NM_009112 20194	7709.22	0.222465	0.177143	1.25585	0.209169	0.999994
1094	NM_133837 98828	687.223	0.0810965	0.184379	0.439835	0.660057	0.999994
1095	NM_025562 66437	1543.33	0.00895983	0.168475	0.0531819	0.957587	0.999994
1096	NM_025571 66449	855.515	-0.0167986	0.206088	-0.0815117	0.935035	0.999994
1097	NM_133684 67247	1535.09	-0.0787774	0.170135	-0.463029	0.643344	0.999994
1098	NM_133697 68552	2798.05	-0.170728	0.170305	-1.00248	0.316111	0.999994
1099	NM_133697 68552	1875.49	-0.0950495	0.204457	-0.464887	0.642012	0.999994
1100	NM_033617 114143	430.919	0.117357	0.23564	0.498038	0.618457	0.999994
1101	NM_021537 59041	660.732	0.0589138	0.198267	0.297144	0.766357	0.999994
1102	BC003736 27096	451.079	0.106142	0.237488	0.446936	0.654921	0.999994
1103	NM_009949 12896	354.319	-0.0693191	0.209318	-0.331167	0.740518	0.999994
1104	NM_009516 22390	385.722	0.152479	0.276717	0.551028	0.581615	0.999994
1105	NM_009516 22390	121.606	-0.0649279	0.244874	-0.265148	0.790895	0.999994
1106	NM_025504 66349	73.2877	0.201522	0.287168	0.701755	0.482832	0.999994
1107	NM_016669 12971	90.446	-0.495494	0.542078	-0.914064	0.360683	0.999994
1108	NM_026087 67315	11.5765	0.330848	0.756663	0.437246	0.661933	NA
1109	BE197945 20324	5384.37	0.0216985	0.386589	0.056128	0.95524	0.999994
1110	BE197945 20324	3297.3	0.0558744	0.418451	0.133527	0.893777	0.999994
1111	NM_021514 18642	153.194	-0.220831	0.232801	-0.948584	0.342832	0.999994
1112	NM_138602 54637	161.384	-0.0311984	0.272356	-0.11455	0.908802	0.999994
1113	NM_138602 54637	322.214	0.159904	0.206796	0.773247	0.439376	0.999994
1114	NM_009311 21333	8.7006	0.494729	0.703059	0.70368	0.481632	NA
1115	NM_031190 18663	15.3367	-0.0870033	0.515235	-0.168861	0.865906	NA
1116	NM_027398 70357	46.2608	0.264797	0.367877	0.719797	0.47165	0.999994
1117	NM_007394 11477	116.078	0.197845	0.325123	0.608522	0.542841	0.999994
1118	NM_007394 11477	38.8425	-0.149628	0.376375	-0.397551	0.690961	0.999994
1119	NM_008323 15929	1931.75	-0.0321599	0.178042	-0.180631	0.856657	0.999994
1120	NM_008323 15929	1528.17	-0.0667602	0.189556	-0.352193	0.724693	0.999994
1121	NM_011561 21665 /// 545124 /// 624784 /// 670176 /// 672659	685.973	0.174937	0.275045	0.636029	0.524757	0.999994
1122	BC005594 53319	759.374	0.00608345	0.331778	0.0183359	0.985371	0.999994
1123	NM_008014 14208	796.061	0.0662127	0.190014	0.348461	0.727494	0.999994
1124	NM_019717 56298	464.79	-0.0975814	0.216734	-0.450235	0.652541	0.999994
1125	NM_019717 56298	78.6404	-0.20299	0.364122	-0.557479	0.5772	0.999994
1126	NM_030004 68631	190.696	-0.253501	0.427058	-0.593599	0.55278	0.999994
1127	NM_010879 17974	406.899	0.228124	0.364855	0.625244	0.531811	0.999994
1128	NM_010879 17974	21.5691	-0.550252	0.456704	-1.20484	0.228267	NA
1129	NM_019731 56520	69.8812	-0.191136	0.37439	-0.510526	0.609683	0.999994
1130	AV320241 58800	869.365	-0.0530156	0.182686	-0.290201	0.771662	0.999994
1131	AV320241 58800	334.552	-0.0605368	0.213742	-0.283224	0.777005	0.999994
1132	AV320241 58800	431.34	-0.028168	0.202023	-0.13943	0.889111	0.999994
1133	NM_026410 67849	58.2945	1.40292	0.411426	3.4099	0.00064987	0.129604
1134	NM_010222 14231	1967.14	-0.0998916	0.174693	-0.571811	0.56745	0.999994
1135	NM_053252 114601	231.581	-0.0676318	0.278986	-0.24242	0.808455	0.999994
1136	NM_133187 68659	1843.45	-0.509358	0.223579	-2.2782	0.0227144	0.999994
1137	NM_007997 14149	87.9557	-0.135268	0.281102	-0.481207	0.63037	0.999994
1138	NM_019865 19982	6572.53	-0.0186742	0.166609	-0.112084	0.910757	0.999994
1139	X14480 18073	7395.16	0.0126678	0.173102	0.0731808	0.941662	0.999994
1140	BC010528 13112	17.1195	0.0110579	0.581211	0.0190257	0.984821	NA
1141	BC013344 17256	592.645	0.0547309	0.179747	0.304489	0.760755	0.999994
1142	NM_007796 13024 /// 13025	2643.43	0.519394	0.50862	1.02118	0.307168	0.999994
1143	BG518542 21841	550.884	0.00681983	0.336979	0.0202381	0.983853	0.999994
1144	BG518542 21841	245.013	0.0799997	0.31645	0.252804	0.80042	0.999994
1145	BG518542 21841	259.972	0.0975147	0.31287	0.311678	0.755285	0.999994
1146	BE986800 12237	1494.91	0.0730774	0.169481	0.431185	0.666334	0.999994
1147	NM_021605 59125	1532.67	0.133086	0.192296	0.692091	0.48888	0.999994
1148	NM_021605 59125	113.977	0.144708	0.260541	0.555413	0.578612	0.999994
1149	NM_020606 57342	62.8751	0.407665	0.328675	1.24033	0.214854	0.999994
1150	AK013255 12539	1194.76	0.0115442	0.192662	0.0599192	0.95222	0.999994
1151	AK013255 12539	33.0733	0.0127447	0.425533	0.0299499	0.976107	0.999994
1152	BC013711 27886	80.7944	0.120463	0.332045	0.36279	0.716761	0.999994
1153	BC013711 27886	44.484	0.142273	0.446966	0.318309	0.75025	0.999994
1154	NM_020573 64291	296.924	-0.0127469	0.218676	-0.0582916	0.953516	0.999994
1155	NM_026592 68170	347.186	-0.0531402	0.237176	-0.224053	0.822716	0.999994
1156	NM_009228 20648	140.681	-0.475896	0.331915	-1.43379	0.151633	0.999994
1157	NM_020048 56771	521.667	-0.178516	0.21457	-0.831972	0.405424	0.999994
1158	NM_011539 21391	495.487	0.0800953	0.44495	0.18001	0.857145	0.999994
1159	BC018249 20614	9.32579	-1.34841	1.01396	-1.32985	0.183568	NA
1160	NM_016774 11947	3007.37	0.0391832	0.223607	0.175233	0.860897	0.999994
1161	NM_020003 56700	1443.59	0.0808041	0.28172	0.286824	0.774247	0.999994
1162	AI649303 18010	248.705	-0.0155452	0.26464	-0.058741	0.953158	0.999994
1163	NM_026228 67547	875.756	-0.128648	0.339183	-0.379288	0.704474	0.999994
1164	NM_029550 64697	12.4026	0.34962	0.709498	0.492771	0.622174	NA
1165	NM_026612 68198	733.235	0.0535758	0.181342	0.295441	0.767657	0.999994
1166	NM_009665 11702 /// 11703	589.267	-0.253487	0.314574	-0.80581	0.420352	0.999994
1167	BC011058 65107	1396.38	-0.0484758	0.219578	-0.220767	0.825274	0.999994
1168	BC018228 12028	447.029	0.57351	0.258625	2.21753	0.0265866	0.999994
1169	NM_008650 17850	531.241	0.0441313	0.19377	0.227751	0.81984	0.999994
1170	NM_008650 17850	4.62106	0.430757	1.05508	0.408267	0.683077	NA
1171	NM_026524 68041	785.175	-0.175876	0.186873	-0.941152	0.346627	0.999994
1172	NM_025423 66206	553.482	0.0531486	0.210122	0.252942	0.800313	0.999994
1173	NM_010360 14866	1347.89	-1.06688	0.195371	-5.4608	4.74004e-08	6.20615e-05
1174	NM_008801 18582	380.663	0.0940941	0.196795	0.478134	0.632555	0.999994
1175	NM_133182 15468	298.223	0.0547071	0.216131	0.25312	0.800176	0.999994
1176	NM_133804 98170	116.991	0.257958	0.244723	1.05408	0.291847	0.999994
1177	NM_018884 55983	251.476	-0.371188	0.249918	-1.48524	0.137479	0.999994
1178	NM_133893 100535 /// 231699	5.72196	0.0730249	0.939675	0.0777129	0.938056	NA
1179	NM_025401 66177	2478.78	0.0830341	0.172626	0.481004	0.630513	0.999994
1180	NM_134007 52637	262.936	0.229625	0.219325	1.04696	0.295118	0.999994
1181	NM_134007 52637	623.805	0.0904417	0.173826	0.5203	0.602855	0.999994
1182	NM_133726 70356	15.8463	1.508	0.608988	2.47624	0.0132775	NA
1183	BC017126 26562	183.429	-0.0363591	0.323769	-0.1123	0.910586	0.999994
1184	BC017126 26562	54.4072	-0.0906159	0.470608	-0.192551	0.847311	0.999994
1185	NM_011402 20531	14.2937	-0.0301048	0.558266	-0.0539254	0.956995	NA
1186	BB550400 14451	4704.55	-0.2944	0.228991	-1.28564	0.19857	0.999994
1187	BC005579 66680	836.056	-0.104643	0.174902	-0.598296	0.549643	0.999994
1188	NM_009143 20316	1346.47	-0.0314755	0.174566	-0.180307	0.856911	0.999994
1189	NM_013902 30795	1249.19	-0.051673	0.192378	-0.268601	0.788237	0.999994
1190	NM_013902 30795	584.08	0.0129838	0.247392	0.0524828	0.958144	0.999994
1191	BC016573 26356	684.674	-0.0611081	0.182579	-0.334694	0.737856	0.999994
1192	NM_011484 20844	418.875	-0.180826	0.208437	-0.867532	0.38565	0.999994
1193	NM_011484 20844	163.032	-0.0132705	0.296147	-0.0448104	0.964258	0.999994
1194	NM_022419 64296	72.6101	0.162329	0.317251	0.511674	0.608879	0.999994
1195	NM_009298 20935	187.767	-0.15154	0.224892	-0.673835	0.500416	0.999994
1196	BC011462 14163	118.627	0.0433149	0.256496	0.168871	0.865898	0.999994
1197	NM_009748 12068	538.152	0.0493322	0.180816	0.272832	0.784983	0.999994
1198	NM_009748 12068	271.426	0.14588	0.228071	0.639627	0.522415	0.999994
1199	BC027026 12580	593.868	0.366565	0.232654	1.57558	0.115122	0.999994
1200	NM_023684 72699	81.1606	0.0228403	0.300385	0.0760367	0.93939	0.999994
1201	NM_017470 54152	133.891	-0.0429032	0.318041	-0.134898	0.892692	0.999994
1202	NM_007403 11501	590.667	1.01684	0.500308	2.03242	0.0421107	0.999994
1203	NM_019656 56496	585.929	0.752484	0.420161	1.79094	0.0733026	0.999994
1204	NM_016756 12566	325.353	0.319719	0.243064	1.31537	0.188385	0.999994
1205	NM_019458 54624	186.176	-0.00706299	0.25064	-0.0281799	0.977519	0.999994
1206	NM_022321 64099	25.5301	-0.431551	0.550346	-0.784146	0.432954	0.999994
1207	NM_022321 64099	44.262	-0.062217	0.426525	-0.14587	0.884024	0.999994
1208	AI594880 66493	1638.32	0.054371	0.171749	0.316572	0.751568	0.999994
1209	AI594880 66493	322.467	0.0460121	0.291137	0.158043	0.874423	0.999994
1210	AI594880 66493	91.1823	-0.377408	0.325962	-1.15783	0.246933	0.999994
1211	BC003839 17210	3507.08	0.13299	0.177464	0.74939	0.453622	0.999994
1212	BC003839 17210	1012.4	0.10918	0.180651	0.604368	0.545599	0.999994
1213	NM_026418 67865	1626.06	-0.0293627	0.289488	-0.101429	0.91921	0.999994
1214	NM_019649 56457	388.789	0.146294	0.197752	0.739787	0.459429	0.999994
1215	BC018354 12417 /// 629578 /// 672750	2607.47	0.0474542	0.176156	0.269388	0.787632	0.999994
1216	NM_054099 117171	427.383	0.157237	0.311449	0.504855	0.613661	0.999994
1217	NM_020558 57316	44.6682	0.456359	0.512548	0.890375	0.373265	0.999994
1218	NM_020558 57316	6.12476	-0.535896	0.850752	-0.629909	0.528754	NA
1219	BC021400 14082	102.607	0.282179	0.275011	1.02606	0.304863	0.999994
1220	NM_009405 21953	37.8866	-0.325544	0.881074	-0.369485	0.711766	0.999994
1221	NM_134139 107071	291.722	-0.0694499	0.22618	-0.307056	0.758801	0.999994
1222	U70674 18222	537.318	0.014363	0.222619	0.0645181	0.948558	0.999994
1223	BC021353 66540	730.951	0.00382864	0.208705	0.0183447	0.985364	0.999994
1224	BC021353 66540	79.7243	-0.0180533	0.38219	-0.0472364	0.962325	0.999994
1225	NM_024172 66245	194.059	-0.140312	0.326498	-0.429749	0.667378	0.999994
1226	D38146 13636	413.204	0.192901	0.51455	0.374893	0.70774	0.999994
1227	NM_009097 20111	514.004	0.0467284	0.278621	0.167713	0.866809	0.999994
1228	NM_030253 80285	525.647	0.140343	0.228813	0.613352	0.539643	0.999994
1229	NM_016849 54131	375.881	-0.0932959	0.215382	-0.433165	0.664895	0.999994
1230	NM_009482 22286	10.7314	-0.752071	0.698011	-1.07745	0.28128	NA
1231	NM_138647 14559 /// 93898	8.8778	-0.539196	0.675828	-0.797831	0.424968	NA
1232	BC007190 67963	4584.73	0.0508087	0.272035	0.186773	0.851839	0.999994
1233	NM_009942 12859	3186.9	0.073655	0.191947	0.383725	0.701183	0.999994
1234	NM_008749 18220	1300.82	-0.0201734	0.230682	-0.0874511	0.930313	0.999994
1235	NM_020007 56758	6476.83	0.0343456	0.162776	0.211	0.832888	0.999994
1236	NM_008190 14915	9.68579	0.844521	0.758016	1.11412	0.265227	NA
1237	NM_021505 59008	1291.16	0.0303526	0.172758	0.175695	0.860534	0.999994
1238	BB818311 22099	598.218	-0.0223787	0.250823	-0.089221	0.928906	0.999994
1239	BB818311 22099	1606.09	-0.0647071	0.193563	-0.334294	0.738158	0.999994
1240	NM_025457 66268	261.163	-0.0798781	0.230672	-0.346284	0.72913	0.999994
1241	NM_025384 66148	845.117	-0.0422878	0.216843	-0.195015	0.845381	0.999994
1242	NM_023423 68050	737.863	0.0265881	0.19314	0.137662	0.890507	0.999994
1243	NM_023423 68050	1534.86	0.0740167	0.220286	0.336002	0.736869	0.999994
1244	NM_007954 13884	18.6851	0.0501883	0.566412	0.0886074	0.929394	NA
1245	NM_023166 17826	351.736	0.191626	0.223901	0.855852	0.39208	0.999994
1246	U42190 17688	196.975	0.00951585	0.245181	0.0388116	0.969041	0.999994
1247	NM_007921 13710	38.536	-0.0421451	0.370133	-0.113865	0.909345	0.999994
1248	NM_021437 58248	628.889	0.10586	0.207539	0.510072	0.610001	0.999994
1249	NM_016747 53310	211.511	-0.214088	0.273105	-0.783905	0.433096	0.999994
1250	NM_016902 53885	170.563	-0.234279	0.345605	-0.677879	0.497848	0.999994
1251	NM_009032 19653	187.887	0.0375021	0.219877	0.170559	0.86457	0.999994
1252	NM_007438 11674	3447.01	-0.106831	0.157676	-0.677536	0.498066	0.999994
1253	AK018668 12177	3140.29	-0.0832541	0.196948	-0.422722	0.672498	0.999994
1254	AK018668 12177	1620.61	-0.208422	0.166019	-1.25541	0.20933	0.999994
1255	NM_018772 55950	2242.03	-0.0142176	0.2072	-0.068618	0.945294	0.999994
1256	NM_008379 16211	483.634	0.0506116	0.231011	0.219087	0.826582	0.999994
1257	AW495711 60599	1001.01	-0.124888	0.236908	-0.527158	0.598084	0.999994
1258	AW495711 60599	32.4873	-0.51984	0.722846	-0.719158	0.472044	0.999994
1259	NM_029397 75710	255.676	-0.311747	0.235746	-1.32239	0.18604	0.999994
1260	NM_029397 75710	46.9089	-0.536613	0.352536	-1.52215	0.127971	0.999994
1261	NM_010742 17068	59.0283	-0.00670638	0.419737	-0.0159776	0.987252	0.999994
1262	NM_022988 65102	161.675	0.0537423	0.221147	0.243016	0.807993	0.999994
1263	BC011435 76332	191.377	0.00517064	0.229512	0.0225288	0.982026	0.999994
1264	NM_008898 18984	276.125	-0.267193	0.309188	-0.864177	0.387491	0.999994
1265	NM_019926 17772	249.247	0.196336	0.256162	0.766452	0.443407	0.999994
1266	NM_011706 22368	244.098	0.361785	0.237096	1.5259	0.127034	0.999994
1267	NM_007377 11302	43.4378	0.450161	0.490059	0.918586	0.358312	0.999994
1268	BC024621 56486	4459.87	0.041288	0.202979	0.20341	0.838814	0.999994
1269	NM_025366 66121	1033.92	0.196385	0.172572	1.13799	0.255126	0.999994
1270	NM_026438 67895	428.975	-0.0154483	0.201907	-0.0765117	0.939012	0.999994
1271	NM_134084 105675	35.8187	0.100798	0.363608	0.277215	0.781615	0.999994
1272	NM_033561 22384	2474.85	-0.01012	0.168044	-0.0602221	0.951979	0.999994
1273	NM_030711 80898	259.832	0.114173	0.206783	0.552137	0.580854	0.999994
1274	NM_009455 22194 /// 631407	1920.82	0.00352353	0.16261	0.0216686	0.982712	0.999994
1275	NM_011903 24086	227.002	-0.0916823	0.216744	-0.422997	0.672297	0.999994
1276	NM_133949 84113	181.816	0.0784465	0.220786	0.355306	0.72236	0.999994
1277	NM_130864 113868 /// 235674	447.193	0.181025	0.225998	0.801006	0.423128	0.999994
1278	NM_130864 113868 /// 235674	903.193	0.164523	0.182925	0.899402	0.368438	0.999994
1279	NM_011288 19935	891.601	0.0637589	0.184632	0.34533	0.729846	0.999994
1280	NM_008202 14977	754.885	-0.0422969	0.197807	-0.213829	0.83068	0.999994
1281	NM_134131 106869	755.087	0.0514796	0.304534	0.169044	0.865762	0.999994
1282	NM_023721 73834	1151.68	0.131252	0.189353	0.693161	0.488208	0.999994
1283	NM_023721 73834	961.144	0.0270369	0.233446	0.115817	0.907798	0.999994
1284	NM_010217 14219	2508.01	0.981306	0.240057	4.0878	4.35483e-05	0.0177218
1285	BC003222 27376	291.395	-0.00924333	0.230528	-0.0400963	0.968016	0.999994
1286	BC003222 27376	51.7822	-0.0547626	0.360381	-0.151957	0.879221	0.999994
1287	U31908 16498	240.922	0.254458	0.480138	0.529969	0.596133	0.999994
1288	NM_011136 18985	60.6618	-0.091819	0.72106	-0.127339	0.898672	0.999994
1289	NM_011584 353187	2100.89	0.145701	0.228873	0.6366	0.524386	0.999994
1290	NM_011584 353187	18.2354	0.0583195	0.647814	0.0900252	0.928267	NA
1291	NM_024256 72727	181.783	0.173048	0.249051	0.694829	0.487163	0.999994
1292	NM_009773 12236	47.2936	1.2001	0.420067	2.85693	0.00427766	0.432273
1293	NM_133878 100088	75.0307	0.380525	0.293404	1.29693	0.194655	0.999994
1294	NM_133835 98766	613.006	0.0596701	0.178118	0.335004	0.737622	0.999994
1295	NM_023060 65967	96.1565	0.072931	0.330991	0.220342	0.825605	0.999994
1296	AF181560 30052	22.1111	-0.165123	0.460704	-0.358413	0.720034	NA
1297	BC014762 19879	20.7304	-2.00565	0.712167	-2.81626	0.00485858	NA
1298	U31967 20674	7.71225	-0.687506	0.860534	-0.79893	0.424331	NA
1299	NM_133943 101502	1053.89	-0.0687944	0.16978	-0.405198	0.685332	0.999994
1300	NM_013882 29870	20.9381	-0.475406	0.482507	-0.985284	0.324485	NA
1301	NM_009945 12866	4086.12	0.106093	0.167671	0.632748	0.526899	0.999994
1302	NM_009945 12866	2872.65	0.185831	0.212052	0.876348	0.380841	0.999994
1303	NM_011482 20826 /// 434401 /// 637555	1175.62	-0.0980878	0.16211	-0.605069	0.545133	0.999994
1304	NM_011482 20826	1475.87	-0.0614386	0.16854	-0.364534	0.715459	0.999994
1305	BB125321 56324	257.125	0.0194018	0.203967	0.0951224	0.924218	0.999994
1306	BB125321 56324	69.5782	0.514948	0.313348	1.64338	0.100305	0.999994
1307	BB125321 56324	211.775	-0.188282	0.223154	-0.84373	0.39882	0.999994
1308	BB125321 56324	17.0161	-0.296943	0.529812	-0.560469	0.57516	NA
1309	NM_010189 14132	3529.76	-0.12775	0.296156	-0.431361	0.666206	0.999994
1310	NM_025624 66537	1925.88	0.0882857	0.160802	0.549032	0.582984	0.999994
1311	NM_027853 71664	20.2004	-0.349026	0.515258	-0.67738	0.498165	NA
1312	AI462296 56458	659.48	-0.223829	0.294327	-0.760477	0.44697	0.999994
1313	AI462296 56458	417.749	-0.4026	0.26527	-1.5177	0.12909	0.999994
1314	AI462296 56458	997.413	-0.439525	0.255756	-1.71853	0.0856998	0.999994
1315	NM_026768 68565	456.805	-0.132122	0.201262	-0.656467	0.511523	0.999994
1316	AB018194 19261	1239.77	0.18593	0.357849	0.519577	0.603358	0.999994
1317	AB018194 19261	84.2403	0.443968	0.394576	1.12518	0.260514	0.999994
1318	NM_023876 77766	23.0697	-0.0348195	0.44739	-0.077828	0.937965	0.999994
1319	NM_008628 17685	172.266	0.124613	0.222989	0.558829	0.576279	0.999994
1320	NM_026664 68299	420.155	0.083024	0.20098	0.413095	0.679537	0.999994
1321	BC019432 20182	422.726	-0.0013503	0.184343	-0.00732496	0.994156	0.999994
1322	NM_026658 68291	163.6	-0.0592595	0.238675	-0.248285	0.803914	0.999994
1323	NM_008595 17305	216.031	0.443659	0.415305	1.06827	0.285398	0.999994
1324	NM_133973 102339	178.479	-0.125649	0.284507	-0.441638	0.658751	0.999994
1325	NM_133795 66827	202.441	-0.0965469	0.27769	-0.347679	0.728081	0.999994
1326	NM_030880 80708	144.977	-0.164798	0.362621	-0.454464	0.649495	0.999994
1327	BC005421 54610	213.598	0.032052	0.312958	0.102416	0.918426	0.999994
1328	NM_010404 15114	59.5062	0.0930269	0.355006	0.262043	0.793288	0.999994
1329	NM_021511 59014	406.236	-0.468048	0.184289	-2.53975	0.0110931	0.789735
1330	NM_009213 20598	273.684	-0.255827	0.24649	-1.03788	0.299326	0.999994
1331	NM_030251 80283	105.815	0.185084	0.255565	0.724215	0.468934	0.999994
1332	BE447520 27981	2962.85	0.163674	0.427848	0.382552	0.702052	0.999994
1333	BC021536 106264	837.764	0.160439	0.179779	0.892422	0.372167	0.999994
1334	BC021536 106264 /// 638521	35.3475	-0.0187495	0.388478	-0.0482641	0.961506	0.999994
1335	NM_021884 22088	595.828	0.0740424	0.194932	0.379838	0.704066	0.999994
1336	AU079968 16593	78.8254	0.162471	0.376698	0.431304	0.666247	0.999994
1337	NM_025417 66199	428.637	0.244562	0.215868	1.13293	0.257246	0.999994
1338	NM_009190 20479	2051.79	0.0057503	0.171626	0.0335048	0.973272	0.999994
1339	BC006668 12908	304.85	0.11079	0.225931	0.490369	0.623873	0.999994
1340	NM_023143 50909	2817.46	-0.592803	0.208367	-2.845	0.00444114	0.44285
1341	NM_013915 30928	670.609	0.364856	0.293771	1.24197	0.214247	0.999994
1342	AU021035 15529	1414.17	-0.0391346	0.18675	-0.209556	0.834014	0.999994
1343	AU021035 15529	737.616	-0.033964	0.281468	-0.120667	0.903955	0.999994
1344	AF250139 80888	508.049	-0.495136	0.238207	-2.07859	0.037655	0.999994
1345	AF250139 80888	216.721	-0.423261	0.424567	-0.996925	0.318801	0.999994
1346	BB703307 192678	26.5345	0.201883	0.414231	0.487369	0.625997	0.999994
1347	NM_010765 17165	475.922	0.18973	0.230824	0.821967	0.411096	0.999994
1348	NM_007809 13074	12.6865	-0.249949	0.613395	-0.407485	0.683652	NA
1349	NM_021474 58859	868.463	0.0454789	0.226453	0.200832	0.84083	0.999994
1350	NM_011799 23834	70.7832	0.583181	0.436944	1.33468	0.181981	0.999994
1351	NM_133711 69281	7.53251	-1.18931	0.902372	-1.31798	0.187509	NA
1352	NM_012046 26972 /// 675982	22.4666	-0.073395	0.477849	-0.153594	0.877929	NA
1353	NM_007515 11989	27.3151	0.34282	0.502082	0.682796	0.494736	0.999994
1354	NM_024406 11770	16028.9	0.0614074	0.287556	0.213549	0.830899	0.999994
1355	BC020088 15115	576.801	-0.0159222	0.181575	-0.0876891	0.930124	0.999994
1356	NM_010382 14969	8447.16	0.0995303	0.224022	0.444289	0.656834	0.999994
1357	BC024693 67199	702.549	0.0743893	0.216207	0.344066	0.730797	0.999994
1358	BB283676 80890	620.193	0.172562	0.222391	0.775942	0.437783	0.999994
1359	BB283676 80890	341.964	0.113567	0.20947	0.542166	0.587704	0.999994
1360	BB283676 80890	42.5911	-0.441932	0.378034	-1.16903	0.242393	0.999994
1361	NM_025864 66950	74.452	0.581587	0.378761	1.5355	0.124661	0.999994
1362	NM_025864 66950	30.2156	0.373878	0.395511	0.945303	0.344504	0.999994
1363	AF296657 22213	740.099	0.0259507	0.291773	0.0889412	0.929129	0.999994
1364	AF296657 22213	55.2209	-0.121333	0.525359	-0.230952	0.817352	0.999994
1365	NM_025960 67091	218.761	-0.102644	0.218375	-0.470034	0.638331	0.999994
1366	BI134670 66406	184.238	0.042434	0.232074	0.182847	0.854918	0.999994
[truncated: 43,671 more rows]

## Sheet: Fig. 1E
	GFP			Fam20C WT
[truncated: 4 more rows]

## Sheet: Fig. 1G
Time (weeks)	Control Diet						High Fat Diet
[truncated: 3 more rows]

[truncated: 58 more sheets: Fig. 1H, Fig. 2B, Fig. 2C, Fig. 2F, Fig. 3B, Fig. 3C, Fig. 3D, Fig. 3E, Fig. 3F, Fig. 3G, Fig. 3H, Fig. 3I, Fig. 3J, Fig. 3K, Fig. 3L, Fig. 3M, Fig. 3N, Fig. 3O, Fig. 4B, Fig. 4C …]
